# Supplementary material for: Comparative RNA‐Seq transcriptome analyses reveal distinct metabolic pathways in diabetic nerve and kidney disease
Source: J Cell Mol Med. 2017 Mar 8;21(9):2140–52. doi: 10.1111/jcmm.13136 (PMC5571536; doi:10.1111/jcmm.13136)
Supplement: Supplementary file 2 — Data S1: Supplementary data file containing expanded Correlation Matrix, and Cluster 2 gene expression matrix. [file JCMM-21-2140-s002.xlsx]

## Sheet: Correlation.Matrix
Pearson Correlations - r values
	Hind paw latency (s)	Mesangial index (%)	ACR (µg/mg)	Glucose (mg/dL)	%GHb
Hind paw latency (s)		0.79759	0.72578	0.798984	0.624972
Mesangial index (%)	0.79759		0.868583	0.863934	0.78494
ACR (µg/mg)	0.72578	0.868583		0.88018	0.903594
Glucose (mg/dL)	0.798984	0.863934	0.88018		0.87788
%GHb	0.624972	0.78494	0.903594	0.87788
Pearson Correlations - p-values
	Hind paw latency (s)	Mesangial index (%)	ACR (µg/mg)	Glucose (mg/dL)	%GHb
Hind paw latency (s)		5.16803e-06	8.86298e-05	2.84676e-06	0.00245222
Mesangial index (%)	5.16803e-06		7.71971e-08	1.08859e-07	4.15329e-05
ACR (µg/mg)	8.86298e-05	7.71971e-08		3.08604e-08	4.7932e-08
Glucose (mg/dL)	2.84676e-06	1.08859e-07	3.08604e-08		1.70517e-07
%GHb	0.00245222	4.15329e-05	4.7932e-08	1.70517e-07

## Sheet: Gene Expression Matrix.Cluster2
																										Expression values								Fold-changes					FDR					Pvalue
id_name	count	1_Mitochondrial Dysfunction	2_Oxidative Phosphorylation	3_TCA Cycle II (Eukaryotic)	4_Glycolysis I	6_Gluconeogenesis I	9_Fatty Acid ет-oxidation I	7_Valine Degradation I	10_Isoleucine Degradation I	11_Tryptophan Degradation III (Eukaryotic)	5_Glutaryl-CoA Degradation	8_Acetyl-CoA Biosynthesis I (Pyruvate Dehydrogenase Complex)	12_Sucrose Degradation V (Mammalian)	13_Branched-chain ес-keto acid Dehydrogenase Complex	14_Pentose Phosphate Pathway (Oxidative Branch)	16_Leucine Degradation I	20_Pentose Phosphate Pathway	15_Lipoate Biosynthesis and Incorporation II	17_Ascorbate Recycling (Cytosolic)	18_Glutathione Redox Reactions II	19_Fatty Acid ет-oxidation III (Unsaturated, Odd Number)	Symbol	GeneID	Symbol	Description	SCN_Cont	SCN_dbdb	SCN_dbdb-Pio	SCN-Average expression	Glom_Cont	Glom_dbdb	Glom_dbdb-Pio	Glom_Average expression	SCN_FC_Cont-dbdb	SCN_FC-dbdb-Pio	Glom_FC_Cont-dbdb	Glom_FC-dbdb-Pio	>1.5 count (SCN, Glom)	SCN_Cont_vs_SCN_dbdb_FDR	SCN_dbdb_vs_SCN_dbdb-Pio_FDR	Glom_Cont_vs_Glom_dbdb_FDR	Glom_dbdb_vs_Glom_dbdb-Pio_FDR	Set_Count (Sig. FDR)	SCN_Cont_vs_SCN_dbdb	SCN_dbdb_vs_SCN_dbdb-Pio	Glom_Cont_vs_Glom_dbdb	Glom_dbdb_vs_Glom_dbdb-Pio	Set_Count (Sig, P-value < 0.05)	DRG_Cont
		35	29	15	9	8	8	7	6	6	6	5	4	3	3	3	3	2	2	2	2		Genes included in the significant canonical pathways (Table 1 in the manuscript).
Ehhadh	6						X	X	X	X	X										X	Ehhadh	74147	Ehhadh	enoyl-Coenzyme A, hydratase/3-hydroxyacyl Coenzyme A dehydrogenase	6.08284	3.44009	15.3405	8.28779	6.14306	7.38157	6.15029	6.55831	-1.76822	4.45932	-2.4972	1.20161	3		0.000616639			1	0.3067	5e-05	0.19485	0.10145	1	2.0367
Dld	5			X				X	X			X		X								Dld	13382	Dld	dihydrolipoamide dehydrogenase	57.7964	45.3782	103.092	68.7555	65.6078	70.9045	62.8402	66.4508	-1.27366	2.27184	-1.57134	1.08073	2		0.000616639			1	0.6792	5e-05	0.4075	0.1315	1	93.3598
Hadhb	5						X	X	X	X	X											Hadhb	231086	Hadhb	hydroxyacyl-Coenzyme A dehydrogenase/3-ketoacyl-Coenzyme A thiolase/enoyl-Coenzyme A hydratase (trifunctional protein), beta subunit	83.255	73.0995	217.143	124.499	101.441	117.025	96.3843	104.95	-1.13893	2.97051	-2.14059	1.15364	2	0.0336636	0.000616639			2	0.00455	5e-05	0.12155	0.0194	3	83.5537
Acat1	3								X	X	X											Acat1	110446	Acat1	acetyl-Coenzyme A acetyltransferase 1	28.7569	17.7089	47.7621	31.4093	31.0413	38.3856	27.3336	32.2535	-1.62387	2.69707	-1.53867	1.2366	3		0.000616639		0.00050271	2	0.58955	5e-05	0.03305	5e-05	3	36.5379
Aldoa	3				X	X							X									Aldoa	11674	Aldoa	aldolase A, fructose-bisphosphate	427.184	267.719	746.111	480.338	392.216	568.854	407.269	456.113	-1.59564	2.78692	-1.9023	1.45036	3		0.000616639	0.0163706	0.0065499	3	0.1286	5e-05	0.00145	0.0009	3	1125.06
Aldoc	3				X	X							X									Aldoc	11676	Aldoc	aldolase C, fructose-bisphosphate	4.93084	3.70278	8.05672	5.56345	2.85841	7.95184	1.23569	4.01532	-1.33166	2.17586	-2.8186	2.78191	3			0.00386967	0.00050271	2	0.01145	0.22855	0.00025	5e-05	3	106.876
Bcat2	3							X	X							X						Bcat2	12036	Bcat2	branched chain aminotransferase 2, mitochondrial	28.8433	14.514	52.7957	32.051	51.3139	53.7614	46.4278	50.501	-1.98728	3.63758	-1.02888	1.0477	2		0.000616639			1	0.82855	5e-05	0.6343	0.0922	1	22.2594
Dbt	3							X				X		X								Dbt	13171	Dbt	dihydrolipoamide branched chain transacylase E2	8.84472	7.9544	16.4383	11.0791	12.66	11.9687	14.8594	13.1627	-1.11193	2.06657	-1.29845	-1.05776	1		0.000616639			1	0.95255	5e-05	0.6365	0.01965	2	7.29237
Echs1	3						X	X	X													Echs1	93747	Echs1	enoyl Coenzyme A hydratase, short chain, 1, mitochondrial	61.328	32.5624	104.132	66.0073	44.1195	49.5335	43.4698	45.7076	-1.8834	3.1979	-2.36022	1.12271	3		0.000616639			1	0.9255	5e-05	0.25665	0.13095	1	32.8355
Hadh	3						X			X	X											Hadh	15107	Hadh	hydroxyacyl-Coenzyme A dehydrogenase	76.6602	48.2636	139.994	88.3058	49.8349	65.4928	50.6521	55.3266	-1.58836	2.9006	-2.80914	1.31419	3		0.000616639	0.0454254	0.00893935	3	0.1165	5e-05	0.0053	0.0013	3	21.7453
Hsd17b4	3						X			X	X											Hsd17b4	15488	Hsd17b4	hydroxysteroid (17-beta) dehydrogenase 4	43.1961	26.6896	103.371	57.7522	39.6142	43.9111	40.1024	41.2093	-1.61846	3.87309	-2.60944	1.10847	3	0.0480403	0.000616639			2	0.00715	5e-05	0.27	0.2718	2	24.9762
Sdha	3	X	X	X																		Sdha	66945	Sdha	succinate dehydrogenase complex, subunit A, flavoprotein (Fp)	132.635	95.9787	188.901	139.172	141.627	161.823	138.958	147.47	-1.38192	1.96816	-1.33379	1.1426	1		0.000616639			1	0.8062	5e-05	0.19255	0.08695	1	165.429
Sdhb	3	X	X	X																		Sdhb	67680	Sdhb	succinate dehydrogenase complex, subunit B, iron sulfur (Ip)	82.5922	48.602	135.037	88.7439	118.362	144.441	112.999	125.267	-1.69936	2.77844	-1.14089	1.22034	2		0.000616639		0.0169997	2	0.46175	5e-05	0.03555	0.0028	3	165.374
Acadm	2						X									X						Acadm	11364	Acadm	acyl-Coenzyme A dehydrogenase, medium chain	89.9675	73.7746	288.25	150.664	83.4744	96.2054	79.6547	86.4448	-1.21949	3.90717	-3.45316	1.15252	2		0.000616639			1	0.2234	5e-05	0.1252	0.019	2	43.0863
Aco1	2	X		X																		Aco1	11428	Aco1	aconitase 1	15.275	7.9613	24.8351	16.0238	16.6532	19.9991	15.7667	17.473	-1.91865	3.11948	-1.49132	1.20092	2		0.000616639		0.0241133	2	0.66495	5e-05	0.06045	0.00425	2	7.99137
Aco2	2	X		X																		Aco2	11429	Aco2	aconitase 2, mitochondrial	64.3946	41.8689	153.832	86.6985	104.675	127.438	85.6177	105.91	-1.538	3.67413	-1.46962	1.21746	2		0.000616639		0.00050271	2	0.5913	5e-05	0.05835	5e-05	2	128.532
Atp5b	2	X	X																			Atp5b	11947	Atp5b	ATP synthase, H+ transporting mitochondrial F1 complex, beta subunit	395.142	283.196	712.953	463.764	573.323	700.274	494.709	589.435	-1.39529	2.51753	-1.24354	1.22143	1		0.000616639		0.00864897	2	0.53775	5e-05	0.16655	0.00125	2	791.706
Atp5g3	2	X	X																			Atp5g3	228033	Atp5g3	ATP synthase, H+ transporting, mitochondrial F0 complex, subunit C3 (subunit 9)	260.211	213.078	478.532	317.274	406.661	572.133	381.344	453.379	-1.2212	2.24581	-1.17674	1.40691	1		0.000616639	0.00741453	0.00050271	3	0.068	5e-05	0.00055	5e-05	3	563.072
Atpaf2	2	X	X																			Atpaf2	246782	Atpaf2	ATP synthase mitochondrial F1 complex assembly factor 2	11.5248	10.7355	27.2686	16.5096	14.9159	14.9116	14.6756	14.8344	-1.07352	2.54004	-1.82816	-1.00029	2		0.000616639			1	0.05845	5e-05	0.9914	0.88005	1	10.9256
Bckdha	2							X						X								Bckdha	12039	Bckdha	branched chain ketoacid dehydrogenase E1, alpha polypeptide	33.6804	20.7171	57.1155	37.171	56.1568	70.1556	60.7984	62.3703	-1.62573	2.75692	-1.01707	1.24928	2		0.000616639			1	0.2384	5e-05	0.0188	0.07875	2	27.6665
Cox4i1	2	X	X																			Cox4i1	12857	Cox4i1	cytochrome c oxidase subunit IV isoform 1	433.308	281.977	753.206	489.497	426.568	556.652	407.142	463.454	-1.53668	2.67117	-1.76573	1.30495	3	0.0426669	0.000616639		0.00216198	3	0.00615	5e-05	0.0069	0.00025	4	622.689
Cox5a	2	X	X																			Cox5a	12858	Cox5a	cytochrome c oxidase subunit Va	76.606	52.3642	152.386	93.7852	121.421	155.863	103.854	127.046	-1.46295	2.91011	-1.25502	1.28367	1		0.000616639		0.00050271	2	0.1181	5e-05	0.01285	5e-05	3	287.201
Cox6a1	2	X	X																			Cox6a1	12861	Cox6a1	cytochrome c oxidase subunit VIa polypeptide 1	561.144	524.093	907.577	664.271	605.862	702.298	572.369	626.843	-1.07069	1.73171	-1.49799	1.15917	1	0.000772111				1	5e-05	0.0415	0.1219	0.0143	3	723.292
Cox6b1	2	X	X																			Cox6b1	110323	Cox6b1	cytochrome c oxidase, subunit VIb polypeptide 1	365.231	217.348	641.812	408.131	506.562	577.572	442.034	508.723	-1.6804	2.95292	-1.267	1.14018	2		0.000616639		0.0065499	2	0.0353	5e-05	0.15985	0.0009	3	665.477
Cox6c	2	X	X																			Cox6c	12864	Cox6c	cytochrome c oxidase subunit VIc	451.954	238.728	606.167	432.283	525.697	651.777	475.492	550.989	-1.89318	2.53915	-1.15307	1.23984	2		0.00167946		0.000953724	2	0.71165	0.00015	0.024	0.0001	3	565.821
Cox7a2	2	X	X																			Cox7a2	12866	Cox7a2	cytochrome c oxidase subunit VIIa 2	155.555	97.0146	223.94	158.837	223.079	250.721	216.387	230.062	-1.60342	2.30831	-1.00386	1.12391	2		0.00116633			1	0.39505	0.0001	0.2113	0.0703	1	269.971
Cox7b	2	X	X																			Cox7b	66142	Cox7b	cytochrome c oxidase subunit VIIb	79.0069	98.0525	142.976	106.678	132.038	172.663	109.062	137.922	1.24106	1.45815	-1.08283	1.30768	0		0.000616639		0.00050271	2	0.32895	5e-05	0.00615	5e-05	3	205.753
Cyc1	2	X	X																			Cyc1	66445	Cyc1	cytochrome c-1	60.4417	35.8251	118.603	71.6233	107.647	143.783	91.3193	114.25	-1.68713	3.31061	-1.10178	1.3357	2		0.000616639	0.0251716	0.00050271	3	0.0769	5e-05	0.0025	5e-05	3	117.169
Cycs	2	X	X																			Cycs	13063	Cycs	cytochrome c, somatic	23.4416	48.9357	78.7193	50.3656	39.0318	47.4844	31.9475	39.4879	2.08755	1.60863	-2.0168	1.21656	3		0.000616639		0.00050271	2	0.0476	5e-05	0.04225	5e-05	4	71.9739
Eci1	2						X														X	Eci1	13177	Dci	enoyl-Coenzyme A delta isomerase 1	28.7435	13.6304	40.2226	27.5322	35.1289	37.7135	29.5741	34.1389	-2.10879	2.95095	-1.145	1.07358	2					0	0.32615	5e-05	0.53875	0.01285	2
Eno1	2				X	X																Eno1	13806	Eno1	enolase 1, alpha non-neuron	120.549	69.3948	149.202	113.048	121.992	211.357	109.584	147.644	-1.73715	2.15004	-1.22305	1.73256	3			0.000962798	0.00050271	2	0.09005	0.2697	5e-05	5e-05	2	275.865
G6pd	2														X		X					G6pd	14381	G6pdx	glucose-6-phosphate dehydrogenase X-linked	23.5248	17.9925	64.0866	35.2013	18.6807	18.7991	19.5687	19.0162	-1.30748	3.56186	-3.43062	1.00634	2	0.00258593	0.000616639			2	0.0002	5e-05	0.95835	0.76275	2
Gapdh	2				X	X																Gapdh	14433	Gapdh	glyceraldehyde-3-phosphate dehydrogenase	208.849	121.661	271.041	200.517	170.355	283.964	164.387	206.235	-1.71664	2.22784	-1.59104	1.66689	4			0.000962798	0.00050271	2	0.147	0.04505	5e-05	5e-05	3	655.307
Glrx	2																		X	X		Glrx	93692	Glrx	glutaredoxin	8.68681	6.01217	17.7421	10.8137	11.1441	16.5599	11.406	13.0366	-1.44487	2.95104	-1.59207	1.48598	2		0.00167946		0.00834291	2	0.00995	0.00015	0.01435	0.0012	4	27.6456
Gsr	2	X																		X		Gsr	14782	Gsr	glutathione reductase	10.2221	7.91472	14.1912	10.776	11.2605	13.6875	12.277	12.4083	-1.29154	1.79301	-1.26027	1.21553	1					0	0.1503	0.02255	0.1038	0.25795	1	29.5019
L3hypdh	2									X	X											L3hypdh	67217	2810055F11Rik	L-3-hydroxyproline dehydratase (trans-)	2.60751	1.59063	7.03594	3.7447	2.03653	2.13626	1.70608	1.95962	-1.6393	4.42336	-3.45488	1.04898	3					0	0.69145	5e-05	0.86065	0.26585	1
Mdh1	2			X		X																Mdh1	17449	Mdh1	malate dehydrogenase 1, NAD (soluble)	76.069	40.8732	171.257	96.0664	119.287	166.652	93.6538	126.531	-1.8611	4.18996	-1.43567	1.39706	2		0.000616639	0.0232676	0.00050271	3	0.44725	5e-05	0.00225	5e-05	3	303.322
Mdh2	2			X		X																Mdh2	17448	Mdh2	malate dehydrogenase 2, NAD (mitochondrial)	106.106	57.406	202.844	122.119	130.674	160.025	123.076	137.925	-1.84835	3.53349	-1.55228	1.22461	3		0.000616639		0.00834291	2	0.34155	5e-05	0.03215	0.0012	3	263.575
Ndufa12	2	X	X																			Ndufa12	66414	Ndufa12	NADH dehydrogenase (ubiquinone) 1 alpha subcomplex, 12	95.2407	57.6679	129.004	93.9708	120.241	147.918	118.121	128.76	-1.65154	2.23702	-1.07288	1.23018	2		0.012508			1	0.6172	0.00155	0.0519	0.01225	2	124.717
Ndufa4	2	X	X																			Ndufa4	17992	Ndufa4	NADH dehydrogenase (ubiquinone) 1 alpha subcomplex, 4	292.817	330.709	536.438	386.655	564.673	677.571	522.692	588.312	1.1294	1.62209	1.05263	1.19993	1		0.000616639		0.00923489	2	0.0546	5e-05	0.0531	0.00135	2	1221.35
Ndufab1	2	X	X																			Ndufab1	70316	Ndufab1	NADH dehydrogenase (ubiquinone) 1, alpha/beta subcomplex, 1	31.1069	42.2854	69.093	47.4951	45.9931	49.5737	36.9147	44.1605	1.35936	1.63397	-1.50225	1.07785	2		0.000616639		0.025003	2	0.14235	5e-05	0.54415	0.00445	2	70.968
Ndufb10	2	X	X																			Ndufb10	68342	Ndufb10	NADH dehydrogenase (ubiquinone) 1 beta subcomplex, 10	129.94	72.4943	185.399	129.278	177.413	199.3	159.74	178.818	-1.79242	2.55743	-1.04501	1.12337	2		0.000616639		0.043013	2	0.3426	5e-05	0.22525	0.0088	2	183.387
Ndufb3	2	X	X																			Ndufb3	66495	Ndufb3	NADH dehydrogenase (ubiquinone) 1 beta subcomplex 3	183.692	147.409	288.952	206.684	262.572	253.44	270.434	262.149	-1.24614	1.9602	-1.10047	-1.03603	1		0.000616639			1	0.39085	5e-05	0.726	0.4253	1	334.185
Ndufb4	2	X	X																			Ndufb4	68194	Ndufb4	NADH dehydrogenase (ubiquinone) 1 beta subcomplex 4	83.5362	143.986	102.953	110.158	142.096	146.069	142.046	143.403	1.72363	-1.39856	1.38021	1.02796	1					0	0.61115	0.09965	0.80025	0.76825	0
Ndufb6	2	X	X																			Ndufb6	230075	Ndufb6	NADH dehydrogenase (ubiquinone) 1 beta subcomplex, 6	98.7911	80.009	184.27	121.024	147.07	162.733	142.949	150.917	-1.23475	2.30312	-1.25295	1.10651	1		0.000616639			1	0.58925	5e-05	0.3354	0.14435	1	250.052
Ndufb9	2	X	X																			Ndufb9	66218	Ndufb9	NADH dehydrogenase (ubiquinone) 1 beta subcomplex, 9	207.869	204.585	323.717	245.39	201.418	264.795	190.627	218.947	-1.01605	1.58231	-1.60719	1.31465	2		0.000616639	0.0386096	0.00050271	3	0.0202	5e-05	0.0043	5e-05	4	207.506
Ndufv1	2	X	X																			Ndufv1	17995	Ndufv1	NADH dehydrogenase (ubiquinone) flavoprotein 1	53.9114	49.3347	88.4334	63.8932	84.3919	91.8531	84.807	87.0173	-1.09277	1.79252	-1.04789	1.08841	1		0.000616639			1	0.1496	5e-05	0.3596	0.3156	1	107
Ndufv3	2	X	X																			Ndufv3	78330	Ndufv3	NADH dehydrogenase (ubiquinone) flavoprotein 3	87.2264	89.6546	138.976	105.286	97.7672	112.959	86.5725	99.0995	1.02784	1.55013	-1.4215	1.15539	1		0.00215936			1	0.20995	0.0002	0.2625	0.02	2	191.538
Pdha1	2	X										X										Pdha1	18597	Pdha1	pyruvate dehydrogenase E1 alpha 1	60.1339	32.0145	97.4342	63.1942	79.6904	90.8491	76.3111	82.2835	-1.87833	3.04344	-1.22266	1.14003	2		0.000616639			1	0.7911	5e-05	0.1718	0.0368	2	127.367
Pgam1	2				X	X																Pgam1	18648	Pgam1	phosphoglycerate mutase 1	65.2713	36.0378	111.692	71.0002	92.3294	109.819	78.1823	93.4434	-1.81119	3.09929	-1.20971	1.18942	2		0.000616639		0.00050271	2	0.22965	5e-05	0.06185	5e-05	2	285.445
Pgd	2														X		X					Pgd	110208	Pgd	phosphogluconate dehydrogenase	39.8905	39.7619	114.507	64.7198	33.0282	37.0338	36.0076	35.3565	-1.00323	2.87981	-3.46695	1.12128	2	0.000772111	0.000616639			2	5e-05	5e-05	0.24555	0.7424	2	37.5058
Pgk1	2				X	X																Pgk1	18655	Pgk1	phosphoglycerate kinase 1	99.4604	52.6677	123.187	91.7717	116.325	196.031	111.091	141.149	-1.88845	2.33895	-1.05899	1.68521	3		0.00595894	0.000962798	0.00050271	3	0.72715	0.00065	5e-05	5e-05	3	316.97
Pgls	2														X		X					Pgls	66171	Pgls	6-phosphogluconolactonase	19.4227	13.085	25.9086	19.4721	24.5662	27.5818	23.1202	25.0894	-1.48434	1.98002	-1.05465	1.12276	1					0	0.0098	0.9403	0.41945	0.1273	1	22.2835
Tpi1	2				X								X									Tpi1	21991	Tpi1	triosephosphate isomerase 1	78.2849	42.9553	142.798	88.0127	61.9667	94.5587	51.9485	69.4913	-1.82247	3.32434	-2.30443	1.52596	4		0.000616639	0.0121702	0.00050271	3	0.6369	5e-05	0.001	5e-05	3	196.712
Uqcr10	2	X	X																			Uqcr10	66152	1110020P15Rik	ubiquinol-cytochrome c reductase, complex III subunit X	190.27	110.044	319.93	206.748	303.053	395.871	277.97	325.632	-1.72903	2.90728	-1.05569	1.30627	2					0	0.2021	5e-05	0.00615	5e-05	3
Uqcr11	2	X	X																			Uqcr11	66594	Uqcr	ubiquinol-cytochrome c reductase, complex III subunit XI	206.059	132.706	350.111	229.625	326.117	403.764	316.233	348.705	-1.55274	2.63825	-1.07357	1.2381	2					0	0.11345	0.0048	0.1613	0.0606	1
Uqcrb	2	X	X																			Uqcrb	67530	Uqcrb	ubiquinol-cytochrome c reductase binding protein	263.483	242.318	400.13	301.977	475.591	504.81	470.697	483.699	-1.08735	1.65126	1.18859	1.06144	1		0.000616639			1	0.04885	5e-05	0.5197	0.3941	2	310.077
Uqcrc2	2	X	X																			Uqcrc2	67003	Uqcrc2	ubiquinol cytochrome c reductase core protein 2	83.3574	75.7118	125.282	94.7837	118.53	131.417	106.619	118.855	-1.10098	1.65472	-1.05696	1.10872	1		0.000616639			1	0.7287	5e-05	0.2824	0.0121	2	122.296
Uqcrq	2	X	X																			Uqcrq	22272	Uqcrq	ubiquinol-cytochrome c reductase, complex III subunit VII	154.657	256.882	326.073	245.871	212.595	278.015	183.971	224.86	1.66098	1.26935	-1.53378	1.30772	2	0.012997	0.000616639		0.00050271	3	0.00135	5e-05	0.0082	5e-05	4	319.199
Acaa2	1						X															Acaa2	52538	Acaa2	acetyl-Coenzyme A acyltransferase 2 (mitochondrial 3-oxoacyl-Coenzyme A thiolase)	76.4343	51.4018	133.636	87.1572	55.1739	84.7626	59.7781	66.5715	-1.487	2.59982	-2.42208	1.53628	3	0.0141719	0.000616639	0.000962798	0.00137181	4	0.0015	5e-05	5e-05	0.00015	4	35.6371
Cs	1			X																		Cs	12974	Cs	citrate synthase	49.6377	55.7441	123.348	76.2433	56.3334	68.5869	54.4297	59.7834	1.12302	2.21275	-2.18961	1.21752	2		0.000616639		0.0257358	2	0.1669	5e-05	0.03655	0.0046	3	100.052
Dlat	1											X										Dlat	235339	Dlat	dihydrolipoamide S-acetyltransferase (E2 component of pyruvate dehydrogenase complex)	14.3486	8.37262	47.5831	23.4348	19.8663	24.7873	22.1319	22.2618	-1.71376	5.68317	-2.39516	1.24771	3		0.000616639			1	0.0679	5e-05	0.0218	0.17055	2	47.4213
Dlst	1			X																		Dlst	78920	Dlst	dihydrolipoamide S-succinyltransferase (E2 component of 2-oxo-glutarate complex)	38.7114	24.1576	69.5423	44.1371	56.2148	61.5941	52.7482	56.8523	-1.60245	2.87869	-1.23708	1.09569	2		0.000616639			1	0.18485	5e-05	0.3171	0.0562	1	78.1768
Fh	1			X																		Fh	14194	Fh1	fumarate hydratase 1	29.6977	14.8101	48.883	31.1303	40.7259	47.1399	37.9872	41.951	-2.00524	3.30066	-1.20029	1.15749	2		0.000616639			1	0.7559	5e-05	0.1438	0.0112	2
Galm	1												X									Galm	319625	Galm	galactose mutarotase	5.63948	5.96089	9.53008	7.04348	5.25496	6.98501	1.24794	4.49597	1.05699	1.59877	-1.81354	1.32922	2		0.00310342		0.00050271	2	0.26345	0.0003	0.1061	5e-05	2	13.2486
Gsto1	1																		X			Gsto1	14873	Gsto1	glutathione S-transferase omega 1	7.54162	14.5866	37.7865	19.9716	10.657	20.3682	10.44	13.8217	1.93415	2.59049	-3.54571	1.91126	4	0.000772111	0.000616639	0.00386967	0.00050271	4	5e-05	5e-05	0.00025	5e-05	4	38.4456
Idh3a	1			X																		Idh3a	67834	Idh3a	isocitrate dehydrogenase 3 (NAD+) alpha	35.2537	41.8865	112.411	63.1837	35.5705	48.1442	32.2661	38.6603	1.18815	2.68371	-3.16024	1.35349	2		0.000616639	0.0154823	0.00050271	3	0.0182	5e-05	0.00135	5e-05	4	85.4397
Idh3b	1			X																		Idh3b	170718	Idh3b	isocitrate dehydrogenase 3 (NAD+) beta	57.6228	50.3825	114.232	74.0791	94.7745	96.6903	76.046	89.1702	-1.14371	2.2673	-1.2053	1.02021	1		0.000616639			1	0.98225	5e-05	0.83935	0.01085	2	130.179
Idh3g	1			X																		Idh3g	15929	Idh3g	isocitrate dehydrogenase 3 (NAD+), gamma	63.5067	61.4672	101.754	75.576	81.3601	88.3855	75.7811	81.8422	-1.03318	1.65542	-1.25066	1.08635	1		0.000616639			1	0.90945	5e-05	0.3787	0.06245	1	79.8887
Lias	1																	X				Lias	79464	Lias	lipoic acid synthetase	16.3327	9.4644	23.7932	16.5301	21.2905	24.6239	27.1259	24.3468	-1.72569	2.51397	-1.11755	1.15657	2		0.0443505			1	0.1432	0.0073	0.2086	0.2982	1	25.5659
Lipt1	1																	X				Lipt1	623661	Lipt1	lipoyltransferase 1	2.55983	1.52285	4.09353	2.7254	4.11622	3.94981	4.29983	4.12195	-1.68094	2.68807	1.00554	-1.04213	2					0	0.5478	0.037	0.86385	0.59455	1	1.96887
Mccc2	1															X						Mccc2	78038	Mccc2	methylcrotonoyl-Coenzyme A carboxylase 2 (beta)	9.83536	10.0605	14.7761	11.5573	8.33581	9.97984	6.9278	8.41449	1.02289	1.46872	-1.77261	1.19723	1		0.000616639		0.0112411	2	0.74785	5e-05	0.2265	0.0017	2	7.41742
Pdhb	1											X										Pdhb	68263	Pdhb	pyruvate dehydrogenase (lipoamide) beta	69.7398	36.5973	172.31	92.8825	88.3956	101.992	92.2705	94.2192	-1.9056	4.70828	-1.94931	1.15381	3		0.000616639			1	0.59515	5e-05	0.12155	0.21445	1	222.512
Pfkl	1				X																	Pfkl	18641	Pfkl	phosphofructokinase, liver, B-type	15.8771	12.3766	26.5124	18.2554	17.4121	25.6011	16.9703	19.9945	-1.28283	2.14214	-1.52265	1.47031	2	0.0138239	0.00215936	0.000962798	0.00050271	4	0.00145	0.0002	5e-05	5e-05	4	31.568
Pkm	1				X																	Pkm	18746	Pkm2	pyruvate kinase, muscle	136.9	72.409	175.848	128.386	154.837	242.908	144.737	180.827	-1.89066	2.42854	-1.1357	1.5688	3					0	0.606	0.01955	0.0002	5e-05	3
Prdx5	1	X																				Prdx5	54683	Prdx5	peroxiredoxin 5	174.572	132.568	260.594	189.245	297.952	456.885	242.952	332.597	-1.31685	1.96575	1.14336	1.53342	2	0.0123165		0.000962798	0.00050271	3	0.00125	0.03035	5e-05	5e-05	4	374.303
Sucla2	1			X																		Sucla2	20916	Sucla2	succinate-Coenzyme A ligase, ADP-forming, beta subunit	41.6617	43.99	92.6372	59.4296	51.8876	54.2604	51.3027	52.4836	1.05588	2.10587	-1.78534	1.04573	2		0.000616639			1	0.6816	5e-05	0.62115	0.49695	1	144.504
Suclg1	1			X																		Suclg1	56451	Suclg1	succinate-CoA ligase, GDP-forming, alpha subunit	35.1457	40.1187	63.5576	46.274	71.257	76.5662	60.6245	69.4826	1.1415	1.58424	1.12114	1.07451	1		0.000616639		0.0289142	2	0.69965	5e-05	0.44215	0.0053	2	54.4978
Xdh	1	X																				Xdh	22436	Xdh	xanthine dehydrogenase	7.42032	6.68343	17.6144	10.5727	5.69167	8.61175	8.83938	7.71427	-1.11026	2.63553	-3.09477	1.51305	3	0.000772111	0.00116633	0.0126409		3	5e-05	0.0001	0.00105	0.77915	3	0.855532
																							Other genes belonging to Cluster. Please note that these genes are SORTED by the average FPKM values in SCN. So the top genes have the highest levels of gene expression.
																						Psap	19156	Psap	prosaposin	646.539	437.464	1004.78	696.26	413.598	470.572	395.23	426.467	-1.47792	2.29682	-2.42936	1.13775	2					0	0.0258	0.309	0.3385	0.1252	1	682.327
																						Anxa2	12306	Anxa2	annexin A2	494.372	266.437	1005.93	588.913	559.312	454.401	584.433	532.715	-1.85549	3.77548	-1.79851	-1.23088	3		0.000616639		0.049441	2	0.46075	5e-05	0.0657	0.01045	2	1031.72
																						Cox7c	12867	Cox7c	cytochrome c oxidase subunit VIIc	467.296	260.749	637.034	455.026	442.367	545.574	417.499	468.48	-1.79213	2.4431	-1.44006	1.23331	2		0.0221254		0.00864897	2	0.1761	0.0031	0.0264	0.00125	3	598.009
																						2010107E04Rik	70257	2010107E04Rik	RIKEN cDNA 2010107E04 gene	402.623	231.213	568.81	400.882	420.198	537.113	407.847	455.053	-1.74135	2.46011	-1.35367	1.27824	2		0.003993		0.00834291	2	0.28225	0.0004	0.01245	0.0012	3	1026.35
																						Ctsd	13033	Ctsd	cathepsin D	256.906	229.229	673.932	386.689	221.913	357.872	226.149	268.644	-1.12074	2.93999	-3.03692	1.61267	3	0.000772111	0.000616639	0.000962798	0.00050271	4	5e-05	5e-05	5e-05	5e-05	4	415.188
																						Gm4076	100042862	Gm4076	predicted gene 4076	329.598	139.116	511.262	326.659	354.578	859.715	303.234	505.842	-2.36924	3.67509	-1.44189	2.42461	3		0.000616639	0.000962798	0.00050271	3	0.0202	5e-05	5e-05	5e-05	4	432.909
																						Sod1	20655	Sod1	superoxide dismutase 1, soluble	324.719	168.505	441.479	311.568	403.932	458.414	448.88	437.075	-1.92706	2.61998	-1.09296	1.13488	2		0.000616639			1	0.97015	5e-05	0.1774	0.8034	1	489.213
																						Usmg5	66477	Usmg5	upregulated during skeletal muscle growth 5	302.224	172.424	433.233	302.627	354.32	466.257	349.085	389.887	-1.75279	2.5126	-1.22272	1.31592	2		0.0108204		0.0133727	2	0.2511	0.0013	0.0127	0.0021	3	632.403
																						Uqcrh	66576	Uqcrh	ubiquinol-cytochrome c reductase hinge protein	297.618	179.861	414.918	297.466	334.112	422.037	313.072	356.407	-1.65471	2.30688	-1.24185	1.26316	2		0.00116633		0.00711658	2	0.6548	0.0001	0.02085	0.001	3	452.788
																						Tsc22d3	14605	Tsc22d3	TSC22 domain family, member 3	229.833	167.322	417.382	271.512	132.227	105.512	218.772	152.17	-1.3736	2.49448	-3.15654	-1.2532	2	0.0326106	0.0374247		0.00050271	3	0.00435	0.0059	0.11045	5e-05	3	88.7931
																						Ech1	51798	Ech1	enoyl coenzyme A hydratase 1, peroxisomal	233.768	151.385	345.964	243.706	206.534	200.446	171.706	192.895	-1.5442	2.28533	-1.6751	-1.03037	3	0.0126901				1	0.0013	0.05905	0.7668	0.05675	1	65.181
																						Cox5b	12859	Cox5b	cytochrome c oxidase subunit Vb	197.808	174.042	340.921	237.59	264.703	310.815	234.427	269.981	-1.13656	1.95884	-1.28794	1.1742	1	0.00803626	0.000616639		0.00465458	3	0.00075	5e-05	0.0955	0.0006	3	387.192
																						Etfb	110826	Etfb	electron transferring flavoprotein, beta polypeptide	213.227	157.83	304.977	225.345	184.095	208.826	164.93	185.95	-1.35099	1.93231	-1.65663	1.13434	2		0.000616639		0.0243398	2	0.3999	5e-05	0.17145	0.0043	2	110.716
																						Ldha	16828	Ldha	lactate dehydrogenase A	155.832	103.907	342.281	200.673	188.8	271.665	181.155	213.873	-1.49972	3.29411	-1.81293	1.4389	2	0.00803626	0.000616639	0.00178585	0.00050271	4	0.00075	5e-05	0.0001	5e-05	4	346.983
																						Gpx1	14775	Gpx1	glutathione peroxidase 1	154.943	128.381	318.23	200.518	146.893	207.513	139.061	164.489	-1.2069	2.47879	-2.16641	1.41268	2	0.00143564	0.000616639	0.00508674	0.00050271	4	0.0001	5e-05	0.00035	5e-05	4	152.925
																						Ctsb	13030	Ctsb	cathepsin B	145.032	138.531	314.25	199.271	137.794	160.78	142.416	146.997	-1.04693	2.26844	-2.28057	1.16681	2	0.0115243	0.0195538			2	0.00115	0.00265	0.19795	0.24285	2	364.995
																						Atp6v0c	11984	Atp6v0c	ATPase, H+ transporting, lysosomal V0 subunit C	191.984	148.212	235.474	191.89	245.232	334.045	222.403	267.226	-1.29534	1.58876	1.04144	1.36216	1			0.0180939	0.00050271	2	0.3715	0.0611	0.00165	5e-05	2	494.111
																						Rnu6	19862	Rnu6	U6 small nuclear RNA	111.446	103.942	227.246	147.545	85.2308	144.339	86.5695	105.38	-1.0722	2.18629	-2.66625	1.69351	3					0	0.3814	0.88755	0.47655	0.4812	0	51.2452
																						Mgp	17313	Mgp	matrix Gla protein	111.889	67.7375	261.982	147.203	122.754	319.318	211.976	218.016	-1.65181	3.86761	-2.13421	2.60129	4		0.000616639	0.000962798	0.00050271	3	0.03825	5e-05	5e-05	5e-05	4	28.4441
																						Eif4a1	13681	Eif4a1	eukaryotic translation initiation factor 4A1	130.044	109.764	184.639	141.482	178.011	180.207	190.841	183.019	-1.18475	1.68214	-1.03724	1.01234	1					0	0.0381	0.01155	0.89445	0.50305	2	141.12
																						Tspo	12257	Tspo	translocator protein	128.13	79.3933	193.406	133.643	108.93	125.915	102.696	112.514	-1.61386	2.43605	-1.77551	1.15592	3		0.00438004			1	0.0395	0.00045	0.1356	0.0147	3	31.5427
																						Chchd2	14004	Chchd2	coiled-coil-helix-coiled-coil-helix domain containing 2	120.507	73.2867	202.032	131.942	182.328	179.982	157.028	173.112	-1.64432	2.75674	-1.10807	-1.01304	2		0.000616639			1	0.2912	5e-05	0.9054	0.0949	1	190.029
																						Sh3bgrl3	73723	Sh3bgrl3	SH3 domain binding glutamic acid-rich protein-like 3	123.953	83.6364	185.91	131.166	141.583	230.809	166.579	179.657	-1.48205	2.22283	-1.31308	1.6302	2	0.00522135		0.000962798	0.00137181	3	0.00045	0.0857	5e-05	0.00015	3	584.199
																						Psma6	26443	Psma6	proteasome (prosome, macropain) subunit, alpha type 6	121.407	90.4526	174.085	128.648	151.362	147.519	181.795	160.225	-1.34222	1.9246	-1.15012	-1.02605	1		0.000616639		0.048179	2	0.2469	5e-05	0.79185	0.0101	2	192.258
																						Rbm3	19652	Rbm3	RNA binding motif protein 3	91.7706	94.4317	199.2	128.467	126.775	212.464	274.24	204.493	1.029	2.10946	-1.57129	1.67592	3	0.000772111		0.000962798	0.0214814	3	5e-05	0.064	5e-05	0.0037	3	135.667
																						Chpt1	212862	Chpt1	choline phosphotransferase 1	72.1333	61.9802	246.797	126.97	65.5924	76.9327	59.8632	67.4628	-1.16381	3.98187	-3.76258	1.17289	2	0.000772111	0.000616639		0.0350032	3	5e-05	5e-05	0.1249	0.00675	3	12.265
																						Romo1	67067	Romo1	reactive oxygen species modulator 1	111.68	70.2443	169.332	117.086	152.312	158.953	139.338	150.201	-1.58989	2.41061	-1.11174	1.0436	2					0	0.1664	0.02515	0.7716	0.3337	1	177.428
																						Ywhab	54401	Ywhab	tyrosine 3-monooxygenase/tryptophan 5-monooxygenase activation protein, beta polypeptide	96.1946	68.3226	172.977	112.498	155.038	138.673	154.355	149.355	-1.40795	2.53177	-1.11571	-1.11802	1		0.000616639			1	0.01995	5e-05	0.27055	0.2184	2	287.075
																						Ghitm	66092	Ghitm	growth hormone inducible transmembrane protein	121.316	60.3413	152.172	111.276	146.3	151.825	134.1	144.075	-2.01049	2.52185	-1.04014	1.03776	2		0.000616639			1	0.19185	5e-05	0.6972	0.14795	1	314.997
																						Cirbp	12696	Cirbp	cold inducible RNA binding protein	90.21	79.0637	157.44	108.905	87.3345	104.588	212.225	134.716	-1.14098	1.9913	-1.80273	1.19756	2	0.000772111			0.00050271	2	5e-05	0.0586	0.0607	5e-05	2	38.1234
																						Atp6v1e1	11973	Atp6v1e1	ATPase, H+ transporting, lysosomal V1 subunit E1	108.294	80.7209	136.002	108.339	141.703	185.396	133.582	153.56	-1.34159	1.68485	1.04192	1.30834	1		0.0230738	0.0399361	0.00050271	3	0.83725	0.00325	0.0045	5e-05	3	328.113
																						H1f0	14958	H1f0	H1 histone family, member 0	111.834	65.9335	144.418	107.395	114.613	135.893	115.013	121.84	-1.69616	2.19037	-1.26005	1.18567	2					0	0.42045	0.01005	0.0774	0.05535	1	49.051
																						Cstb	13014	Cstb	cystatin B	67.823	54.6231	188.083	103.51	76.8391	99.1709	85.3248	87.1116	-1.24166	3.44328	-2.44774	1.29063	2	0.000772111	0.000616639			2	5e-05	5e-05	0.0327	0.1087	3	64.38
																						Etfa	110842	Etfa	electron transferring flavoprotein, alpha polypeptide	70.2589	58.9835	169.743	99.6617	75.3553	93.6064	62.4173	77.1264	-1.19116	2.8778	-2.25256	1.2422	2		0.000616639		0.00050271	2	0.01165	5e-05	0.0267	5e-05	4	87.0434
																						Scp2	20280	Scp2	sterol carrier protein 2, liver	87.5361	55.9777	150.487	98.0001	62.9707	71.1539	66.7177	66.9474	-1.56377	2.68833	-2.38979	1.12995	3		0.000616639			1	0.6507	5e-05	0.1894	0.4301	1	50.5859
																						Mir7-1	723902	Mir7-1	microRNA 7-1	82.424	30.2564	178.278	96.9861	112.938	111.974	145.459	123.457	-2.72419	5.89224	-1.57855	-1.00861	3					0	0.8069	0.39805	0.9443	0.80825	0	0
																						Ndufs5	595136	Ndufs5	NADH dehydrogenase (ubiquinone) Fe-S protein 5	85.463	58.694	108.93	84.3623	122.74	131.694	115.37	123.268	-1.45608	1.8559	1.12678	1.07294	1		0.0251254			1	0.8253	0.0036	0.5286	0.1593	1	138.899
																						Pja1	18744	Pja1	praja ring finger 1, E3 ubiquitin protein ligase	70.1342	53.7661	124.201	82.7004	63.0722	45.6142	47.1947	51.9604	-1.30443	2.31003	-1.96919	-1.38273	2	0.000772111		0.00956036		2	5e-05	0.0438	0.00075	0.6783	3	80.2597
																						Mgll	23945	Mgll	monoglyceride lipase	42.5346	38.7639	162.315	81.2045	31.7864	44.7376	36.3612	37.6284	-1.09727	4.18727	-5.10643	1.40744	2	0.000772111	0.000616639	0.00508674		3	5e-05	5e-05	0.00035	0.0155	4	22.2442
																						Ehd2	259300	Ehd2	EH-domain containing 2	71.4427	52.0951	113.223	78.9202	132.072	100.051	118.103	116.742	-1.37139	2.17339	1.16648	-1.32005	1		0.000616639			1	0.7224	5e-05	0.0067	0.0503	2	8.53556
																						Rnf11	29864	Rnf11	ring finger protein 11	60.4436	40.9188	133.031	78.1313	78.7816	80.4973	75.778	78.3523	-1.47716	3.25111	-1.68861	1.02178	2		0.000616639			1	0.838	5e-05	0.802	0.45765	1	103.123
																						Sdpr	20324	Sdpr	serum deprivation response	56.2015	28.3822	143.375	75.9862	82.7618	92.6102	83.0664	86.1461	-1.98017	5.05159	-1.73238	1.119	3		0.000616639			1	0.27105	5e-05	0.2639	0.23765	1	2.65687
																						Idh1	15926	Idh1	isocitrate dehydrogenase 1 (NADP+), soluble	63.9042	41.0719	121.425	75.4671	48.8582	71.1741	90.7441	70.2588	-1.55591	2.9564	-2.48525	1.45675	3		0.000616639	0.00178585	0.0184799	3	0.0742	5e-05	0.0001	0.0031	3	111.645
																						Psma1	26440	Psma1	proteasome (prosome, macropain) subunit, alpha type 1	67.0332	41.8773	113.879	74.2632	104.618	104.513	117.779	108.97	-1.60071	2.71935	-1.08852	-1.00101	2		0.000616639			1	0.2629	5e-05	0.99925	0.14185	1	124.36
																						Tns1	21961	Tns1	tensin 1	68.4003	48.7962	105.32	74.1723	75.0559	96.9894	131.083	101.043	-1.40175	2.15838	-1.40323	1.29223	1				0.0461591	1	0.01685	0.0306	0.03785	0.0096	4	46.0296
																						Cyb5b	66427	Cyb5b	cytochrome b5 type B	67.105	41.142	111.082	73.1098	60.1763	65.3381	58.328	61.2808	-1.63106	2.69998	-1.84595	1.08578	3		0.000616639			1	0.0594	5e-05	0.3838	0.17985	1	65.0276
																						Grn	14824	Grn	granulin	60.3388	41.1136	114.68	72.0443	77.13	96.4727	90.3161	87.9729	-1.46761	2.78936	-1.48685	1.25078	1	0.000772111	0.000616639			2	5e-05	5e-05	0.0158	0.41975	3	26.37
																						Ak2	11637	Ak2	adenylate kinase 2	47.8522	38.0207	124.805	70.2259	35.3766	40.9372	32.4778	36.2639	-1.25858	3.28256	-3.52789	1.15718	2	0.00258593	0.000616639			2	0.0002	5e-05	0.2173	0.01855	3	31.7856
																						Hspd1	15510	Hspd1	heat shock protein 1 (chaperonin)	70.3131	35.6354	99.2122	68.3869	57.3972	50.1426	42.0802	49.8733	-1.97313	2.78409	-1.72852	-1.14468	3	0.0281808	0.000616639			2	0.0036	5e-05	0.1538	0.031	3	148.513
																						Mrps18c	68735	Mrps18c	mitochondrial ribosomal protein S18C	64.9011	43.8647	89.0488	65.9382	88.6615	93.5241	119.535	100.574	-1.47957	2.03008	-1.00437	1.05484	1					0	0.3145	0.0266	0.6716	0.01235	2	76.7845
																						4931406C07Rik	70984	4931406C07Rik	RIKEN cDNA 4931406C07 gene	35.2572	21.086	141.391	65.9114	28.408	30.0741	30.1126	29.5316	-1.67207	6.70544	-4.97715	1.05865	3		0.000616639			1	0.0234	5e-05	0.5595	0.9912	2	11.1976
																						Acadvl	11370	Acadvl	acyl-Coenzyme A dehydrogenase, very long chain	42.3726	36.0815	117.767	65.4072	63.7045	75.327	54.6446	64.5587	-1.17436	3.26393	-1.84865	1.18244	2		0.000616639		0.00050271	2	0.41095	5e-05	0.07775	5e-05	2	70.5884
																						Ppp2r5a	226849	Ppp2r5a	protein phosphatase 2, regulatory subunit B', alpha	40.7989	60.4044	93.4275	64.8769	41.7064	41.3122	42.6905	41.9031	1.48054	1.5467	-2.24012	-1.00954	2	0.00613471	0.000616639			2	0.00055	5e-05	0.935	0.69325	2	4.54331
																						Acox1	11430	Acox1	acyl-Coenzyme A oxidase 1, palmitoyl	42.1096	36.4017	111.257	63.2561	38.3081	43.8584	39.9575	40.708	-1.1568	3.05636	-2.90427	1.14488	2		0.000616639			1	0.20105	5e-05	0.1606	0.271	1	51.7357
																						Cyba	13057	Cyba	cytochrome b-245, alpha polypeptide	45.0697	34.482	101.872	60.4746	83.5498	89.3316	73.387	82.0895	-1.30705	2.95435	-1.2193	1.0692	1	0.000772111	0.000616639			2	5e-05	5e-05	0.52525	0.03325	3	4.95514
																						Sin3b	20467	Sin3b	transcriptional regulator, SIN3B (yeast)	56.8619	44.1296	77.9625	59.6513	53.0521	77.42	84.0759	71.516	-1.28852	1.76667	-1.46954	1.45932	1	0.0089576		0.0318108		2	0.00085	0.8635	0.00335	0.43045	2	36.4951
																						Acadl	11363	Acadl	acyl-Coenzyme A dehydrogenase, long-chain	46.1446	28.4292	104.069	59.5474	50.053	56.547	43.7773	50.1258	-1.62314	3.66062	-2.07917	1.12974	3		0.000616639		0.0143867	2	0.7502	5e-05	0.1975	0.0023	2	84.6435
																						BC002163	170658	BC002163	NADH dehydrogenase Fe-S protein 5 pseudogene	57.9453	34.8948	83.9315	58.9239	87.6428	99.4655	83.2131	90.1072	-1.66057	2.40527	1.04422	1.1349	2					0	0.2619	0.00935	0.30855	0.081	1	114.246
																						Nek7	59125	Nek7	NIMA (never in mitosis gene a)-related expressed kinase 7	54.8852	38.5022	83.2879	58.8918	40.4382	40.4796	46.3165	42.4115	-1.42551	2.1632	-2.05963	1.00102	2		0.000616639			1	0.128	5e-05	0.9817	0.094	1	100.187
																						Trp53inp2	68728	Trp53inp2	transformation related protein 53 inducible nuclear protein 2	34.011	40.005	101.124	58.38	60.0487	72.3224	55.1945	62.5219	1.17624	2.52779	-1.68403	1.20439	2	0.000772111	0.000616639		0.0115244	3	5e-05	5e-05	0.04735	0.00175	4	42.0468
																						Hprt	15452	Hprt	hypoxanthine guanine phosphoribosyl transferase	45.7948	31.0173	97.3312	58.0478	73.9464	84.0863	73.1411	77.0579	-1.47642	3.13796	-1.31624	1.13712	1	0.00420715	0.000616639			2	0.00035	5e-05	0.1741	0.08885	2	200.314
																						Decr1	67460	Decr1	2,4-dienoyl CoA reductase 1, mitochondrial	34.2193	49.0373	85.7559	56.3375	39.7356	35.5018	33.3805	36.206	1.43303	1.74879	-2.15816	-1.11925	2		0.000616639			1	0.36825	5e-05	0.2391	0.45265	1	25.3126
																						Nfkbia	18035	Nfkbia	nuclear factor of kappa light polypeptide gene enhancer in B cells inhibitor, alpha	55.1471	37.9171	73.4473	55.5038	61.5596	82.6101	94.8242	79.6646	-1.45441	1.93705	-1.19311	1.34195	1			0.0290768		1	0.04995	0.0812	0.003	0.09645	2	10.4832
																						Mrpl20	66448	Mrpl20	mitochondrial ribosomal protein L20	44.6272	45.5136	76.3386	55.4931	67.1119	76.6882	75.0507	72.9502	1.01986	1.67727	-1.13748	1.14269	1	0.0487806	0.0144415			2	0.0073	0.00185	0.249	0.81555	2	67.5678
																						Bag1	12017	Bag1	BCL2-associated athanogene 1	54.1792	36.2522	75.0494	55.1602	82.5081	91.5738	74.3483	82.8101	-1.49451	2.07021	1.09938	1.10988	1		0.000616639		0.049441	2	0.98795	5e-05	0.26475	0.01045	2	80.147
																						Lipa	16889	Lipa	lysosomal acid lipase A	46.1474	32.8004	82.7716	53.9065	38.8317	45.3135	42.6793	42.2748	-1.40691	2.52349	-2.13155	1.16692	2	0.000772111	0.0026396			2	5e-05	0.00025	0.0981	0.46775	2	38.6099
																						Tmem14c	66154	Tmem14c	transmembrane protein 14C	47.641	42.6692	69.5979	53.3027	69.7379	83.0555	73.689	75.4942	-1.11652	1.6311	1.00201	1.19097	1		0.000616639			1	0.55825	5e-05	0.0876	0.16695	1	56.1997
																						Slc43a3	58207	Slc43a3	solute carrier family 43, member 3	47.0795	40.621	71.5155	53.072	40.8759	63.1964	100.531	68.2011	-1.15899	1.76055	-1.74957	1.54606	3	0.0020324		0.00178585	0.00050271	3	0.00015	0.07285	0.0001	5e-05	3	16.3281
																						Mrpl30	107734	Mrpl30	mitochondrial ribosomal protein L30	47.0391	35.8935	73.2779	52.0702	41.3556	46.1719	42.4784	43.3353	-1.31052	2.04154	-1.7719	1.11646	2		0.00167946			1	0.2204	0.00015	0.42205	0.4356	1	45.1263
																						Rnh1	107702	Rnh1	ribonuclease/angiogenin inhibitor 1	53.0285	33.1007	67.7264	51.2852	67.532	72.6542	71.7346	70.6403	-1.60203	2.04607	-1.00288	1.07585	2					0	0.07055	0.15895	0.4365	0.8816	0	47.9177
																						Samm50	68653	Samm50	sorting and assembly machinery component 50 homolog (S. cerevisiae)	47.7944	36.7546	69.117	51.222	53.2362	64.8042	60.9885	59.6763	-1.30037	1.8805	-1.29831	1.2173	1		0.00215936			1	0.21295	0.0002	0.03985	0.4599	2	76.5399
																						Fhl1	14199	Fhl1	four and a half LIM domains 1	55.2685	21.9541	75.3551	50.8593	44.1593	66.0679	91.5907	67.2726	-2.51746	3.4324	-1.70644	1.49613	3	0.000772111	0.000616639	0.000962798	0.000953724	4	5e-05	5e-05	5e-05	0.0001	4	71.4935
																						Timm23	53600	Timm23	translocase of inner mitochondrial membrane 23	41.692	30.2524	77.8264	49.9236	56.4874	63.6517	54.7003	58.2798	-1.37814	2.57257	-1.37777	1.12683	1	0.0378965	0.000616639			2	0.0053	5e-05	0.2371	0.08005	2	55.5769
																						Pccb	66904	Pccb	propionyl Coenzyme A carboxylase, beta polypeptide	52.626	31.184	63.4116	49.0739	61.9535	80.5177	68.4363	70.3025	-1.6876	2.03347	-1.02354	1.29965	2		0.00789911	0.048674		2	0.54445	0.0009	0.00585	0.04385	3	36.4117
																						Pex19	19298	Pex19	peroxisomal biogenesis factor 19	42.9001	36.5454	67.1608	48.8688	39.0423	37.9622	41.0337	39.3461	-1.17388	1.83774	-1.72021	-1.02845	2					0	0.5016	0.0152	0.916	0.7217	1	39.2617
																						Phyh	16922	Phyh	phytanoyl-CoA hydroxylase	56.8379	27.9785	60.2514	48.3559	59.2383	82.9784	47.1176	63.1114	-2.03148	2.15349	-1.0171	1.40076	2			0.0135416	0.00050271	2	0.74515	0.273	0.00115	5e-05	2	40.0297
																						Snhg3	399101	Snhg3	small nucleolar RNA host gene 3	44.0656	37.3781	61.6686	47.7041	54.4622	64.044	94.4734	70.9932	-1.17891	1.64986	-1.13232	1.17594	1				0.00431998	1	0.1118	0.26285	0.33445	0.00055	1	14.3647
																						Mknk2	17347	Mknk2	MAP kinase-interacting serine/threonine kinase 2	45.6514	31.3648	65.5939	47.5367	32.4074	49.8352	35.3911	39.2112	-1.4555	2.09132	-2.02404	1.53777	3		0.000616639	0.000962798	0.00050271	3	0.40835	5e-05	5e-05	5e-05	3	12.7952
																						Esd	13885	Esd	esterase D/formylglutathione hydrolase	49.4935	26.2289	66.5102	47.4109	57.6675	62.4076	53.326	57.8004	-1.88698	2.53576	-1.15334	1.0822	2		0.00516352			1	0.5609	0.00055	0.4053	0.0575	1	70.3579
																						Syap1	67043	Syap1	synapse associated protein 1	38.0682	36.1799	65.5907	46.613	43.7733	42.8821	45.733	44.1295	-1.05219	1.8129	-1.49842	-1.02078	1		0.000616639			1	0.03525	5e-05	0.8381	0.4304	2	20.334
																						Ap1s1	11769	Ap1s1	adaptor protein complex AP-1, sigma 1	48.7797	26.8648	59.8519	45.1655	55.5767	64.0308	55.1283	58.2453	-1.81575	2.2279	-1.07693	1.15212	2					0	0.26735	0.1307	0.15285	0.0781	0	115.474
																						Aqp1	11826	Aqp1	aquaporin 1	38.9654	31.7011	59.7707	43.4791	29.9716	54.0128	23.3653	35.7833	-1.22915	1.88545	-1.99424	1.80213	3	0.000772111		0.000962798	0.00050271	3	5e-05	0.63425	5e-05	5e-05	3	109.71
																						Cmpk1	66588	Cmpk1	cytidine monophosphate (UMP-CMP) kinase 1	35.0185	21.8433	69.9223	42.2614	43.5562	55.9124	49.081	49.5165	-1.60317	3.20109	-1.60533	1.28368	3	0.0485568	0.000616639			2	0.00725	5e-05	0.00885	0.11315	3	94.8656
																						Fkbp5	14229	Fkbp5	FK506 binding protein 5	15.1953	43.8552	66.627	41.8925	23.8778	40.2836	65.6511	43.2708	2.88609	1.51925	-2.79033	1.68707	4	0.000772111	0.000616639	0.000962798	0.00050271	4	5e-05	5e-05	5e-05	5e-05	4	19.0804
																						Atp6v1b2	11966	Atp6v1b2	ATPase, H+ transporting, lysosomal V1 subunit B2	33.0386	22.7707	69.2738	41.6944	31.4485	34.3135	30.7465	32.1695	-1.45092	3.04223	-2.20277	1.0911	2	0.00143564	0.000616639			2	0.0001	5e-05	0.37175	0.1896	2	273.012
																						Ifi30	65972	Ifi30	interferon gamma inducible protein 30	38.6737	24.9279	60.9423	41.5146	42.1839	49.0271	44.0107	45.0739	-1.55142	2.44474	-1.44468	1.16222	2	0.0384806				1	0.0054	0.01075	0.19535	0.2548	2	6.02259
																						Mrpl12	56282	Mrpl12	mitochondrial ribosomal protein L12	33.76	24.423	63.2114	40.4648	43.6977	59.632	37.7285	47.0194	-1.38231	2.5882	-1.44656	1.36465	1		0.000616639		0.00050271	2	0.1669	5e-05	0.007	5e-05	3	50.1285
																						Ranbp9	56705	Ranbp9	RAN binding protein 9	33.5321	28.7936	58.8813	40.4023	20.8061	20.9521	24.822	22.1934	-1.16457	2.04494	-2.82999	1.00702	2	0.000772111				1	5e-05	0.14905	0.95085	0.15855	1	18.144
																						Dnajc15	66148	Dnajc15	DnaJ (Hsp40) homolog, subfamily C, member 15	26.3465	24.7844	69.9663	40.3657	38.0874	42.6046	33.9913	38.2277	-1.06303	2.823	-1.83699	1.1186	2		0.000616639			1	0.5785	5e-05	0.4429	0.04925	2	51.635
																						Eif4ebp1	13685	Eif4ebp1	eukaryotic translation initiation factor 4E binding protein 1	30.7704	28.2189	59.5718	39.5204	17.0362	22.4994	16.9585	18.8314	-1.09041	2.11106	-3.49677	1.32068	2	0.0220224	0.000616639			2	0.00265	5e-05	0.0695	0.0161	3	5.96357
																						Pld3	18807	Pld3	phospholipase D family, member 3	34.5379	25.9499	57.9832	39.4903	35.6566	43.7116	36.1624	38.5102	-1.33095	2.23443	-1.62616	1.2259	2	0.00258593	0.0108204			2	0.0002	0.0013	0.0349	0.023	4	101.01
																						Klf9	16601	Klf9	Kruppel-like factor 9	32.8588	24.5879	58.1703	38.539	36.822	31.3736	53.2103	40.4686	-1.33638	2.36581	-1.57977	-1.17367	2	0.000772111	0.0499619		0.00050271	3	5e-05	0.0085	0.1001	5e-05	3	22.6785
																						Ap3s1	11777	Ap3s1	adaptor-related protein complex 3, sigma 1 subunit	29.5705	24.0462	61.3488	38.3218	20.8682	22.5772	24.3202	22.5885	-1.22973	2.55129	-2.93982	1.08189	2	0.0223873	0.000616639			2	0.0027	5e-05	0.52635	0.44565	2	63.2591
																						Per1	18626	Per1	period circadian clock 1	26.3134	32.4356	55.2995	38.0162	33.1383	38.539	66.0557	45.911	1.23266	1.7049	-1.66875	1.16297	2	0.000772111			0.00050271	2	5e-05	0.0513	0.19555	5e-05	2	4.65012
																						Dnajc19	67713	Dnajc19	DnaJ (Hsp40) homolog, subfamily C, member 19	31.5602	26.1817	55.2662	37.6693	32.9678	34.0048	35.5875	34.1867	-1.20543	2.11087	-1.67637	1.03146	2					0	0.2365	0.04655	0.91215	0.8504	1	21.6131
																						Ccdc80	67896	Ccdc80	coiled-coil domain containing 80	32.8535	19.8052	59.9061	37.5216	35.2933	23.1297	20.667	26.3634	-1.65883	3.02476	-1.69738	-1.52589	4		0.000616639	0.000962798		2	0.22405	5e-05	5e-05	0.18885	2	2.29421
																						Cisd1	52637	Cisd1	CDGSH iron sulfur domain 1	33.6264	24.2903	53.1624	37.0264	47.7687	64.0269	36.6666	49.4874	-1.38436	2.18863	-1.11291	1.34036	1		0.000616639		0.00050271	2	0.3734	5e-05	0.0094	5e-05	3	132.129
																						Fmr1	14265	Fmr1	fragile X mental retardation syndrome 1	27.4521	26.6953	56.7546	36.9674	19.8067	17.0609	20.0066	18.9581	-1.02835	2.12601	-2.86542	-1.16094	2	0.000772111				1	5e-05	0.05605	0.1274	0.0547	1	17.7255
																						Chchd10	103172	Chchd10	coiled-coil-helix-coiled-coil-helix domain containing 10	9.67691	34.8325	65.7167	36.742	36.743	51.8011	20.1254	36.2232	3.59955	1.88665	-1.78855	1.40982	3	0.0314642	0.000616639		0.00050271	3	0.00415	5e-05	0.01005	5e-05	4	59.0564
																						Tmed5	73130	Tmed5	transmembrane emp24 protein transport domain containing 5	18.4306	41.7965	48.3882	36.2051	23.0169	24.6283	26.1297	24.5916	2.26777	1.15771	-2.10229	1.07001	2	0.00369681	0.000616639			2	0.0003	5e-05	0.46865	0.464	2	10.3843
																						Rragc	54170	Rragc	Ras-related GTP binding C	33.2766	23.4236	51.1763	35.9588	49.8757	52.4928	60.9271	54.4318	-1.42064	2.18482	-1.02608	1.05247	1	0.0177656	0.0386959			2	0.002	0.00615	0.57105	0.0662	2	44.4023
																						G6pdx	14381	G6pdx	glucose-6-phosphate dehydrogenase X-linked	23.5248	17.9925	64.0866	35.2013	18.6807	18.7991	19.5687	19.0162	-1.30748	3.56186	-3.43062	1.00634	2	0.00258593	0.000616639			2	0.0002	5e-05	0.95835	0.76275	2	20.6809
																						Dtnbp1	94245	Dtnbp1	dystrobrevin binding protein 1	32.7572	22.2767	50.0404	35.0248	24.6588	35.429	30.1901	30.0926	-1.47047	2.24631	-2.02931	1.43677	2	0.0209535		0.0290768		2	0.0025	0.0289	0.003	0.09315	3	31.4819
																						Gyg	27357	Gyg	glycogenin	26.9278	17.7444	60.3235	34.9986	43.677	62.5725	62.44	56.2299	-1.51754	3.39959	-1.38113	1.43262	2	0.02753	0.000616639	0.00567148		3	0.0035	5e-05	0.0004	0.9807	3	141.281
																						1500011B03Rik	66236	1500011B03Rik	RIKEN cDNA 1500011B03 gene	30.2788	26.6198	44.6292	33.8426	20.9842	47.3244	50.3329	39.5472	-1.13745	1.67654	-2.1268	2.25523	3	0.0149343		0.00178585		2	0.0016	0.7176	0.0001	0.5776	2	76.8475
																						Slc25a39	68066	Slc25a39	solute carrier family 25, member 39	29.3488	22.1083	49.7867	33.7479	55.2227	75.9741	40.7254	57.3074	-1.3275	2.25195	1.10918	1.37578	1		0.000616639	0.0106206	0.00050271	3	0.2844	5e-05	0.00085	5e-05	3	47.6735
																						Rnf146	68031	Rnf146	ring finger protein 146	28.7192	25.9873	45.9079	33.5382	26.748	24.8626	27.9007	26.5038	-1.10512	1.76655	-1.71631	-1.07583	2		0.000616639			1	0.4513	5e-05	0.46845	0.17935	1	24.5861
																						Immt	76614	Immt	inner membrane protein, mitochondrial	33.2302	17.3395	48.6051	33.0582	44.009	47.1136	39.1244	43.4157	-1.91644	2.80314	-1.10444	1.07054	2		0.000616639			1	0.7601	5e-05	0.45655	0.02395	2	64.083
																						Pim3	223775	Pim3	proviral integration site 3	26.013	20.9504	51.5807	32.848	41.9331	48.619	55.4727	48.6749	-1.24165	2.46204	-1.23007	1.15944	1	0.000772111	0.000616639			2	5e-05	5e-05	0.1104	0.11285	2	18.9733
																						Bscl2	14705	Bscl2	Berardinelli-Seip congenital lipodystrophy 2 homolog (seipin)	27.085	16.9756	53.4686	32.5097	34.1457	32.693	29.7922	32.2103	-1.59553	3.14974	-1.56589	-1.04444	3		0.000616639			1	0.0396	5e-05	0.6825	0.29045	2	45.6842
																						Cndp2	66054	Cndp2	CNDP dipeptidase 2 (metallopeptidase M20 family)	28.097	22.7296	46.6401	32.4889	34.9417	34.1478	36.4168	35.1687	-1.23615	2.05196	-1.3348	-1.02325	1	0.00369681	0.02835			2	0.0003	0.00415	0.8374	0.4481	2	51.5824
																						Hbb-b1	15129	Hbb-b1	hemoglobin, beta adult major chain	20.5546	18.2169	58.5757	32.4491	4.42904	33.3626	28.5851	22.1256	-1.12833	3.21547	-13.2254	7.53269	3	0.000772111	0.000616639	0.000962798		3	5e-05	5e-05	5e-05	0.2362	3	33.06
																						Pmpcb	73078	Pmpcb	peptidase (mitochondrial processing) beta	29.2832	26.0973	40.9427	32.1078	49.6271	47.3162	43.4669	46.8034	-1.12208	1.56884	1.21211	-1.04884	1		0.000616639			1	0.9045	5e-05	0.6467	0.3163	1	28.5939
																						Pex16	18633	Pex16	peroxisomal biogenesis factor 16	15.8588	22.8802	57.0569	31.932	22.6116	20.4554	21.5736	21.5468	1.44274	2.49373	-2.52335	-1.10541	2	0.000772111	0.000616639			2	5e-05	5e-05	0.4456	0.59795	2	17.7618
																						Cyr61	16007	Cyr61	cysteine rich protein 61	32.6733	15.5231	47.1001	31.7655	19.8166	34.1611	45.0359	33.0046	-2.10482	3.0342	-2.3768	1.72387	4		0.000616639	0.000962798	0.0177171	3	0.45305	5e-05	5e-05	0.00295	3	1.61113
																						Sigmar1	18391	Sigmar1	sigma non-opioid intracellular receptor 1	26.674	16.3654	52.0483	31.6959	21.4532	22.7894	19.4161	21.2196	-1.6299	3.18039	-2.42613	1.06228	3		0.000616639			1	0.0473	5e-05	0.60685	0.10555	2	66.5988
																						Aprt	11821	Aprt	adenine phosphoribosyl transferase	22.1197	29.4083	43.4002	31.6428	25.3099	27.3445	24.4711	25.7085	1.32951	1.47578	-1.71475	1.08039	1	0.0384806	0.00116633			2	0.0054	0.0001	0.5985	0.32985	2	39.1597
																						Fh1	14194	Fh1	fumarate hydratase 1	29.6977	14.8101	48.883	31.1303	40.7259	47.1399	37.9872	41.951	-2.00524	3.30066	-1.20029	1.15749	2		0.000616639			1	0.7559	5e-05	0.1438	0.0112	2	46.2702
																						Lrrc59	98238	Lrrc59	leucine rich repeat containing 59	21.2493	27.156	43.7149	30.7067	39.2345	36.5025	38.6345	38.1238	1.27797	1.60977	-1.1142	-1.07484	1	0.00420715	0.000616639			2	0.00035	5e-05	0.4602	0.49385	2	76.5997
																						D5Ertd579e	320661	D5Ertd579e	DNA segment, Chr 5, ERATO Doi 579, expressed	28.7716	16.0906	46.7236	30.5285	34.7596	35.3753	38.8115	36.3155	-1.7881	2.90379	-1.34419	1.01771	2		0.0140957			1	0.18605	0.0018	0.76875	0.44995	1	35.4952
																						S100a8	20201	S100a8	S100 calcium binding protein A8 (calgranulin A)	1.07406	12.5037	77.89	30.4893	6.25134	13.7111	35.9387	18.6337	11.6416	6.22933	-12.4597	2.1933	4	0.00315743	0.000616639		0.00050271	3	0.00025	5e-05	0.03685	5e-05	4	143.202
																						Mpdu1	24070	Mpdu1	mannose-P-dolichol utilization defect 1	27.8299	16.1663	47.4434	30.4799	25.0961	31.7481	25.9398	27.5947	-1.72147	2.9347	-1.89047	1.26506	3		0.000616639			1	0.2433	5e-05	0.04995	0.0372	3	34.4084
																						Coq9	67914	Coq9	coenzyme Q9 homolog (yeast)	19.8644	27.8751	42.7503	30.1633	28.2312	36.7172	23.9922	29.6469	1.40327	1.53364	-1.51429	1.30059	2		0.000616639		0.00050271	2	0.17095	5e-05	0.0169	5e-05	3	19.0296
																						Ehd1	13660	Ehd1	EH-domain containing 1	26.8838	20.8364	42.4412	30.0538	21.6912	21.9827	20.4586	21.3775	-1.29023	2.03688	-1.95662	1.01344	2		0.000616639			1	0.19575	5e-05	0.88	0.4072	1	15.6042
																						Tgm2	21817	Tgm2	transglutaminase 2, C polypeptide	28.6025	15.6573	43.8724	29.3774	18.6855	23.002	14.8086	18.832	-1.82678	2.80204	-2.34794	1.23101	3		0.000616639		0.00050271	2	0.35135	5e-05	0.03705	5e-05	3	2.65907
																						Cox19	68033	Cox19	cytochrome c oxidase assembly protein 19	22.4361	14.89	48.8225	28.7162	24.2523	28.7169	23.5762	25.5151	-1.50679	3.27888	-2.01311	1.18409	3		0.000616639			1	0.28935	5e-05	0.27495	0.09715	1	43.7552
																						Nudt7	67528	Nudt7	nudix (nucleoside diphosphate linked moiety X)-type motif 7	22.6661	17.3228	44.9924	28.3271	12.5611	12.9519	12.2532	12.5887	-1.30845	2.59729	-3.58187	1.0311	2		0.000616639			1	0.5112	5e-05	0.85515	0.67445	1	14.6762
																						Alas1	11655	Alas1	aminolevulinic acid synthase 1	14.9913	28.6833	40.322	27.9988	15.4128	18.6366	15.5365	16.5286	1.91333	1.40577	-2.61614	1.20917	2	0.000772111	0.000616639			2	5e-05	5e-05	0.0834	0.04685	3	15.622
																						Carhsp1	52502	Carhsp1	calcium regulated heat stable protein 1	26.6671	15.4659	41.4389	27.8573	36.1386	37.325	38.5722	37.3453	-1.72425	2.67937	-1.14666	1.03283	2		0.000616639			1	0.30095	5e-05	0.7246	0.68845	1	48.3404
																						1700021F05Rik	67851	1700021F05Rik	RIKEN cDNA 1700021F05 gene	25.2862	15.4684	41.7381	27.4976	29.4611	31.8993	29.6591	30.3398	-1.6347	2.69828	-1.41672	1.08276	2		0.000616639			1	0.53655	5e-05	0.555	0.49655	1	29.4594
																						Gars	353172	Gars	glycyl-tRNA synthetase	25.9056	15.5638	40.9477	27.4723	27.0306	32.1212	31.897	30.3496	-1.66447	2.63095	-1.51487	1.18833	3		0.000616639			1	0.17055	5e-05	0.07915	0.9424	1	132.807
																						Slmo2	66390	Slmo2	slowmo homolog 2 (Drosophila)	25.2975	20.8483	36.1915	27.4457	35.1905	39.1232	36.8524	37.0553	-1.21341	1.73595	-1.02845	1.11175	1		0.00116633			1	0.64445	0.0001	0.3161	0.50525	1	31.7396
																						Mrpl2	27398	Mrpl2	mitochondrial ribosomal protein L2	25.5873	17.7974	38.2239	27.2029	34.6026	43.6778	41.3177	39.866	-1.4377	2.14773	-1.10465	1.26227	1					0	0.0189	0.05615	0.05095	0.55975	1	34.1918
																						Isca1	69046	Isca1	iron-sulfur cluster assembly 1 homolog (S. cerevisiae)	28.0475	15.071	37.6347	26.9177	31.338	35.3715	31.1685	32.626	-1.86102	2.49716	-1.20093	1.12871	2		0.0154256			1	0.42955	0.002	0.23675	0.14285	1	43.7756
																						Ccng1	12450	Ccng1	cyclin G1	28.2182	14.232	37.0429	26.4977	36.2724	36.6745	30.4256	34.4575	-1.98273	2.60279	-1.02124	1.01108	2		0.000616639			1	0.8044	5e-05	0.89595	0.02325	2	38.4299
																						Lyrm5	67636	Lyrm5	LYR motif containing 5	22.8498	16.4474	39.9111	26.4028	31.9645	33.5792	34.8539	33.4659	-1.38927	2.42659	-1.24861	1.05052	1		0.000616639			1	0.31215	5e-05	0.6583	0.68715	1	35.1214
																						Ppp1r14b	18938	Ppp1r14b	protein phosphatase 1, regulatory (inhibitor) subunit 14B	27.7278	16.9541	33.6865	26.1228	29.6847	38.2002	27.7997	31.8949	-1.63546	1.98692	-1.13481	1.28687	2				0.0172382	1	0.95165	0.05005	0.05735	0.00285	1	23.1467
																						Dgat1	13350	Dgat1	diacylglycerol O-acyltransferase 1	17.3329	11.0585	49.3045	25.8986	13.8035	13.7226	13.4537	13.66	-1.56738	4.45851	-3.57187	-1.0059	3		0.000616639			1	0.00975	5e-05	0.9752	0.85645	2	6.14355
																						Mpv17l2	234384	Mpv17l2	MPV17 mitochondrial membrane protein-like 2	24.3844	19.5974	32.5595	25.5138	24.877	31.8049	32.6553	29.779	-1.24426	1.66142	-1.30882	1.27849	1					0	0.0249	0.9737	0.1464	0.8486	1	19.5928
																						Ppa1	67895	Ppa1	pyrophosphatase (inorganic) 1	20.9639	13.021	42.2567	25.4139	14.5051	12.8294	12.2426	13.1924	-1.61001	3.24528	-2.91323	-1.13061	3		0.000616639			1	0.02865	5e-05	0.4385	0.69975	2	67.189
																						Pfkfb3	170768	Pfkfb3	6-phosphofructo-2-kinase/fructose-2,6-biphosphatase 3	14.4711	16.4809	44.5722	25.1747	9.65817	14.4948	10.2451	11.466	1.13888	2.70447	-4.61497	1.50078	3	0.000772111	0.000616639	0.00178585	0.00050271	4	5e-05	5e-05	0.0001	5e-05	4	24.9041
																						Zfp36	22695	Zfp36	zinc finger protein 36	20.1653	19.6277	33.7683	24.5205	32.2124	30.2203	46.1683	36.2004	-1.02738	1.72044	-1.0483	-1.06592	1		0.00789911		0.00050271	2	0.0081	0.0009	0.56115	5e-05	3	2.06018
																						Lonp1	74142	Lonp1	lon peptidase 1, mitochondrial	22.4333	19.0598	31.793	24.4287	32.2468	31.0977	33.5993	32.3146	-1.177	1.66807	1.01427	-1.03695	1					0	0.01555	0.02645	0.71965	0.3477	2	23.615
																						Zyx	22793	Zyx	zyxin	27.1645	13.9017	32.0446	24.3703	28.6478	43.6594	37.446	36.5844	-1.95405	2.30509	-1.11857	1.524	3	0.0138239	0.000616639	0.000962798		3	0.00145	5e-05	5e-05	0.06355	3	29.7833
																						Cyp2d22	56448	Cyp2d22	cytochrome P450, family 2, subfamily d, polypeptide 22	22.22	15.5239	35.1852	24.3097	16.9288	16.2629	21.7367	18.3095	-1.43134	2.26652	-2.07842	-1.04095	2	0.000772111			0.0112411	2	5e-05	0.07335	0.72565	0.0017	2	4.77004
																						Ypel5	383295	Ypel5	yippee-like 5 (Drosophila)	23.9254	13.6305	33.8706	23.8088	30.7394	36.4368	34.4301	33.8687	-1.75529	2.48491	-1.10186	1.18535	2		0.00167946			1	0.3623	0.00015	0.07185	0.49425	1	72.9775
																						Mrps23	64656	Mrps23	mitochondrial ribosomal protein S23	22.9295	17.2136	30.2926	23.4786	34.3851	37.712	37.5754	36.5575	-1.33206	1.7598	1.1351	1.09675	1					0	0.4246	0.0199	0.40195	0.96845	1	35.4826
																						Stom	13830	Stom	stomatin	17.9598	11.7321	38.8792	22.8571	12.3034	16.2087	13.8186	14.1102	-1.53082	3.31391	-3.16004	1.31742	3	0.0206404	0.000616639			2	0.00245	5e-05	0.01855	0.08535	3	9.91306
																						1700037H04Rik	67326	1700037H04Rik	RIKEN cDNA 1700037H04 gene	18.617	10.3139	38.3046	22.4118	8.30636	12.0198	8.63095	9.65237	-1.80505	3.7139	-4.61148	1.44706	3		0.000616639			1	0.56475	5e-05	0.03755	0.0143	3	72.7511
																						Eln	13717	Eln	elastin	20.8795	11.6156	34.1265	22.2072	19.7843	36.8078	32.7838	29.7919	-1.79755	2.938	-1.72493	1.86046	4	0.0272095	0.000616639	0.000962798		3	0.00345	5e-05	5e-05	0.17945	3	1.17738
																						Pak1ip1	68083	Pak1ip1	PAK1 interacting protein 1	19.7886	16.1423	30.6081	22.1797	29.0798	28.7242	29.3724	29.0588	-1.22588	1.89614	-1.05256	-1.01238	1		0.00167946			1	0.16795	0.00015	0.9148	0.7974	1	57.8268
																						Fzd4	14366	Fzd4	frizzled homolog 4 (Drosophila)	13.5545	19.8836	33.09	22.176	19.3427	28.0336	25.6867	24.3543	1.46694	1.66419	-1.71072	1.44931	2	0.000772111	0.000616639	0.00323003		3	5e-05	5e-05	0.0002	0.30895	3	1.47572
																						Slc25a20	57279	Slc25a20	solute carrier family 25 (mitochondrial carnitine/acylcarnitine translocase), member 20	18.7193	9.67867	37.5968	21.9983	26.4821	28.3935	21.996	25.6238	-1.93408	3.8845	-1.41971	1.07218	2		0.000616639		0.0322162	2	0.80165	5e-05	0.51015	0.00605	2	13.5804
																						1110008P14Rik	73737	1110008P14Rik	RIKEN cDNA 1110008P14 gene	16.2105	15.0898	33.4986	21.5996	41.2231	48.489	36.8071	42.1731	-1.07427	2.21995	1.23059	1.17626	1					0	0.0103	0.23575	0.44425	0.1404	1	208.147
																						Pgm2	72157	Pgm2	phosphoglucomutase 2	20.3431	12.9141	29.6906	20.9826	11.9671	16.0438	14.0134	14.0081	-1.57525	2.29908	-2.48102	1.34066	3		0.000616639			1	0.6708	5e-05	0.01805	0.16305	2	64.4659
																						Gadd45g	23882	Gadd45g	growth arrest and DNA-damage-inducible 45 gamma	12.4967	15.9778	33.5797	20.6847	20.3148	35.3657	20.4859	25.3888	1.27856	2.10165	-1.65297	1.74088	3		0.000616639	0.00178585	0.00050271	3	0.03905	5e-05	0.0001	5e-05	4	18.3373
																						Tmem120b	330189	Tmem120b	transmembrane protein 120B	7.07696	24.0953	29.8585	20.3436	12.9172	13.5155	14.8178	13.7502	3.40475	1.23918	-2.31152	1.04631	2	0.000772111	0.000616639			2	5e-05	5e-05	0.7389	0.3779	2	7.55204
																						Lpcat3	14792	Lpcat3	lysophosphatidylcholine acyltransferase 3	11.4054	13.2625	34.8811	19.8497	27.5357	25.8176	26.5284	26.6272	1.16284	2.63005	-1.26676	-1.06655	1		0.000616639			1	0.73555	5e-05	0.6017	0.79475	1	14.7972
																						Bpnt1	23827	Bpnt1	bisphosphate 3'-nucleotidase 1	21.9807	10.9182	25.7457	19.5482	26.9182	34.8451	21.4998	27.7543	-2.01322	2.35806	1.04554	1.29448	2				0.00050271	1	0.7368	0.01835	0.0176	5e-05	3	39.4333
																						Dram1	71712	Dram1	DNA-damage regulated autophagy modulator 1	10.4741	17.2123	29.7264	19.1376	18.3268	25.2931	13.9811	19.2003	1.64332	1.72704	-1.62202	1.38011	3	0.000772111	0.000616639	0.0248405	0.00050271	4	5e-05	5e-05	0.00245	5e-05	4	0.37386
																						Nhp2	52530	Nhp2	NHP2 ribonucleoprotein	18.6927	10.2434	27.9276	18.9545	22.0561	23.0097	19.4073	21.491	-1.82486	2.7264	-1.26621	1.04323	2					0	0.5618	0.01305	0.81215	0.29435	1	30.8842
																						Mpp1	17524	Mpp1	membrane protein, palmitoylated	11.9979	9.05092	35.5798	18.8762	27.3959	22.6813	22.8968	24.3247	-1.3256	3.93107	-1.29873	-1.20786	1	0.031975	0.000616639			2	0.00425	5e-05	0.1185	0.92745	2	33.3714
																						Qsox1	104009	Qsox1	quiescin Q6 sulfhydryl oxidase 1	13.8025	14.6508	27.8524	18.7686	23.1641	40.5755	46.1756	36.6384	1.06146	1.90108	-1.20239	1.75165	2	0.000772111	0.00937149	0.000962798		3	5e-05	0.0011	5e-05	0.1376	3	17.1561
																						Ola1	67059	Ola1	Obg-like ATPase 1	19.4342	10.4429	26.0433	18.6402	23.6981	22.8319	22.8048	23.1116	-1.86099	2.49386	-1.09896	-1.03794	2					0	0.602	0.0114	0.77605	0.9912	1	76.1355
																						Alox5ap	11690	Alox5ap	arachidonate 5-lipoxygenase activating protein	13.0045	10.6366	31.6798	18.4403	17.3906	25.4599	23.3155	22.0554	-1.22261	2.97837	-1.82166	1.46401	2	0.0152942	0.000616639			2	0.00165	5e-05	0.0259	0.4865	3	3.39603
																						Atg12	67526	Atg12	autophagy related 12	17.3869	13.2956	23.9528	18.2118	21.8438	21.1682	21.6977	21.5699	-1.30772	1.80155	-1.09654	-1.03192	1		0.0026396			1	0.77485	0.00025	0.7806	0.777	1	42.2867
																						Fitm2	228859	Fitm2	fat storage-inducing transmembrane protein 2	11.5772	8.36488	34.292	18.078	7.90865	7.52193	7.75547	7.72868	-1.38403	4.09952	-4.33601	-1.05141	2	0.0187135	0.000616639			2	0.00215	5e-05	0.78105	0.8117	2	27.7331
																						Hfe	15216	Hfe	hemochromatosis	16.0538	11.7771	26.2308	18.0206	22.2345	23.6204	24.6131	23.4894	-1.36313	2.22727	-1.17973	1.06233	1		0.012508			1	0.0192	0.00155	0.6058	0.6514	2	2.48021
																						S1pr1	13609	S1pr1	sphingosine-1-phosphate receptor 1	16.0177	10.8173	26.9393	17.9248	24.4318	35.7476	41.1362	33.7719	-1.48075	2.49037	-1.10263	1.46316	1	0.00420715	0.0140957	0.00386967		3	0.00035	0.0018	0.00025	0.0962	3	7.55236
																						Iars2	381314	Iars2	isoleucine-tRNA synthetase 2, mitochondrial	16.9038	13.5591	23.1942	17.8857	20.6425	22.3006	24.7525	22.5652	-1.24667	1.7106	-1.12361	1.08032	1		0.0355569			1	0.6543	0.0055	0.5673	0.371	1	25.9322
																						Btg1	12226	Btg1	B cell translocation gene 1, anti-proliferative	14.1326	15.5521	23.9282	17.871	24.3655	30.7381	25.0826	26.7287	1.10044	1.53859	1.01827	1.26154	1	0.000772111				1	5e-05	0.2257	0.01525	0.0122	3	6.08606
																						Blvra	109778	Blvra	biliverdin reductase A	9.95355	14.4572	28.8707	17.7605	21.7772	26.7395	27.0106	25.1758	1.45246	1.99698	-1.32573	1.22786	1	0.000772111	0.0026396			2	5e-05	0.00025	0.1216	0.92045	2	23.8259
																						Alg5	66248	Alg5	asparagine-linked glycosylation 5 (dolichyl-phosphate beta-glucosyltransferase)	16.8508	12.1792	23.9632	17.6644	21.6891	24.4032	26.9671	24.3531	-1.38358	1.96756	-1.10485	1.12513	1					0	0.1827	0.0132	0.3312	0.29975	1	12.2835
																						Nfs1	18041	Nfs1	nitrogen fixation gene 1 (S. cerevisiae)	16.256	13.1423	23.4132	17.6039	21.9327	26.2691	20.6366	22.9461	-1.23692	1.78151	-1.0675	1.19771	1					0	0.1575	0.04375	0.172	0.0365	2	25.1129
																						Coq5	52064	Coq5	coenzyme Q5 homolog, methyltransferase (yeast)	15.1866	9.53476	27.585	17.4355	15.8965	14.6086	15.222	15.2424	-1.59276	2.8931	-1.73529	-1.08816	3		0.000616639			1	0.30715	5e-05	0.5113	0.6805	1	17.5347
																						Mecr	26922	Mecr	mitochondrial trans-2-enoyl-CoA reductase	11.7637	12.4991	26.5541	16.939	7.79758	9.33729	6.77464	7.96984	1.06251	2.12449	-3.40543	1.19746	2		0.000616639			1	0.04645	5e-05	0.32075	0.0217	3	22.6331
																						Isoc1	66307	Isoc1	isochorismatase domain containing 1	13.9274	9.17252	27.2325	16.7775	24.8312	28.9229	22.4183	25.3908	-1.51838	2.96892	-1.09671	1.16478	2	0.0259523	0.000616639		0.0165104	3	0.00325	5e-05	0.12965	0.0027	3	21.3918
																						Crat	12908	Crat	carnitine acetyltransferase	12.3331	10.2332	26.9616	16.5093	12.9083	15.4591	13.5076	13.9583	-1.2052	2.63472	-2.0887	1.19761	2		0.000616639			1	0.0831	5e-05	0.1044	0.1585	1	7.51354
																						Acbd4	67131	Acbd4	acyl-Coenzyme A binding domain containing 4	9.97306	14.7998	24.7383	16.5037	21.8318	21.7982	23.0061	22.2121	1.48398	1.67153	-1.13313	-1.00154	1	0.00568924	0.000616639			2	0.0005	5e-05	0.9962	0.5505	2	19.7731
																						Pla2g12a	66350	Pla2g12a	phospholipase A2, group XIIA	14.217	8.69727	26.2198	16.378	10.2589	14.1047	12.6344	12.3327	-1.63465	3.01472	-2.55581	1.37488	3		0.000616639			1	0.06155	5e-05	0.0433	0.3241	2	8.51499
																						Jagn1	67767	Jagn1	jagunal homolog 1 (Drosophila)	15.2278	11.5773	22.2585	16.3545	20.5358	21.9578	18.7083	20.4006	-1.31532	1.92261	-1.08389	1.06924	1		0.0467181			1	0.36315	0.0078	0.6304	0.14715	1	28.922
																						Tcirg1	27060	Tcirg1	T cell, immune regulator 1, ATPase, H+ transporting, lysosomal V0 protein A3	12.0017	12.2394	24.387	16.2094	23.1106	23.2459	21.828	22.7281	1.0198	1.99251	-1.05523	1.00585	1	0.000772111	0.02835			2	5e-05	0.00415	0.93875	0.48005	2	3.03588
																						Srxn1	76650	Srxn1	sulfiredoxin 1 homolog (S. cerevisiae)	16.5633	7.7716	23.8089	16.048	15.9682	23.7766	14.0996	17.9482	-2.13127	3.06358	-1.49102	1.48899	2		0.000616639	0.00323003	0.00050271	3	0.40415	5e-05	0.0002	5e-05	3	176.4
																						Timm10	30059	Timm10	translocase of inner mitochondrial membrane 10	14.1596	8.5016	25.1207	15.9273	18.4593	17.3681	14.8387	16.8887	-1.66552	2.95481	-1.36087	-1.06283	2		0.00310342			1	0.70665	0.0003	0.7723	0.29545	1	46.1009
																						Apool	68117	Apool	apolipoprotein O-like	16.797	8.12885	22.6268	15.8509	16.4378	18.7499	16.1188	17.1022	-2.06635	2.78352	-1.37651	1.14066	2		0.0170347			1	0.7308	0.00225	0.4292	0.21595	1	8.88958
																						Esrra	26379	Esrra	estrogen related receptor, alpha	15.3672	9.23748	22.9206	15.8417	25.2605	38.6007	23.519	29.1267	-1.66357	2.48126	1.10209	1.52811	3			0.0144958	0.00050271	2	0.2164	0.0295	0.00125	5e-05	3	26.6332
																						Grpel1	17713	Grpel1	GrpE-like 1, mitochondrial	13.5596	8.50433	25.1748	15.7463	15.1847	15.4171	14.0387	14.8802	-1.59443	2.96024	-1.65791	1.0153	3		0.000616639			1	0.07285	5e-05	0.90095	0.4391	1	16.023
																						Mrpl16	94063	Mrpl16	mitochondrial ribosomal protein L16	13.9895	10.9948	21.8245	15.603	24.0853	22.5454	24.0861	23.5723	-1.27238	1.985	1.10359	-1.0683	1		0.00751814			1	0.35355	0.00085	0.6425	0.5338	1	23.2661
																						Mapk6	50772	Mapk6	mitogen-activated protein kinase 6	12.8333	8.51447	25.4083	15.5854	13.8886	10.3375	12.7937	12.3399	-1.50724	2.98414	-1.82945	-1.34351	3	0.0089576	0.000616639			2	0.00085	5e-05	0.00655	0.01635	4	8.8437
																						Rnf149	67702	Rnf149	ring finger protein 149	14.1303	9.75184	22.735	15.539	8.88847	12.4009	9.5974	10.2956	-1.44898	2.33135	-2.5578	1.39516	2	0.00568924				1	0.0005	0.04125	0.0146	0.01315	4	10.9458
																						Man2b1	17159	Man2b1	mannosidase 2, alpha B1	10.7873	13.763	21.5815	15.3772	17.8537	20.4669	17.6501	18.6569	1.27585	1.56808	-1.20879	1.14636	1	0.000772111	0.00167946			2	5e-05	0.00015	0.1471	0.0728	2	6.85466
																						Cpped1	223978	Cpped1	calcineurin-like phosphoesterase domain containing 1	15.0964	11.4793	19.4732	15.3496	18.4556	20.9939	20.1933	19.8809	-1.3151	1.69638	-1.05514	1.13754	1					0	0.2096	0.0693	0.2241	0.66365	0	23.4706
																						Retsat	67442	Retsat	retinol saturase (all trans retinol 13,14 reductase)	10.2529	7.18151	28.4889	15.3078	12.064	18.9006	9.75157	13.5721	-1.42768	3.96698	-2.36147	1.56669	3		0.000616639	0.0163706	0.00050271	3	0.02745	5e-05	0.00145	5e-05	4	3.32608
																						Cpt2	12896	Cpt2	carnitine palmitoyltransferase 2	10.2023	8.12922	27.2922	15.2079	16.7848	16.3101	13.1192	15.4047	-1.25502	3.3573	-1.62601	-1.02911	2		0.000616639			1	0.35385	5e-05	0.8199	0.0246	2	13.7302
																						Unc93b1	54445	Unc93b1	unc-93 homolog B1 (C. elegans)	13.7906	9.04136	22.0131	14.9484	19.6663	20.0779	14.4899	18.078	-1.52529	2.43471	-1.11933	1.02093	2	0.029877			0.00594168	2	0.0039	0.01035	0.83435	0.0008	3	2.9443
																						Abhd11	68758	Abhd11	abhydrolase domain containing 11	14.0422	10.5279	19.858	14.8094	17.4561	23.9748	16.1396	19.1901	-1.3338	1.88622	-1.1376	1.37343	1				0.00499161	1	0.4451	0.0165	0.02565	0.00065	3	23.2082
																						Chchd6	66098	Chchd6	coiled-coil-helix-coiled-coil-helix domain containing 6	12.4362	10.4194	20.7288	14.5282	12.5172	14.2479	12.468	13.0777	-1.19356	1.98944	-1.65603	1.13827	2		0.0026396			1	0.3599	0.00025	0.43545	0.2975	1	30.1382
																						Rbm28	68272	Rbm28	RNA binding motif protein 28	12.5528	10.5297	19.5166	14.1997	21.4727	19.9601	22.4642	21.299	-1.19213	1.85347	1.10023	-1.07578	1		0.000616639			1	0.33465	5e-05	0.4541	0.1487	1	7.27401
																						Tmem192	73067	Tmem192	transmembrane protein 192	13.6377	9.91736	18.998	14.1843	12.4556	18.2345	13.6915	14.7938	-1.37513	1.91563	-1.52526	1.46397	2					0	0.2345	0.0744	0.02365	0.01865	2	19.1127
																						Tatdn2	381801	Tatdn2	TatD DNase domain containing 2	10.4236	11.3067	20.141	13.9571	17.1957	19.7878	21.673	19.5522	1.08472	1.78133	-1.17128	1.15075	1	0.000772111				1	5e-05	0.01325	0.184	0.2998	2	10.3465
																						1110008F13Rik	67388	1110008F13Rik	RIKEN cDNA 1110008F13 gene	12.3715	7.6685	21.8303	13.9568	22.1799	21.0764	22.135	21.7971	-1.61329	2.84675	1.01601	-1.05236	2		0.0339431			1	0.1659	0.0052	0.76675	0.72655	1	15.8421
																						Pex3	56535	Pex3	peroxisomal biogenesis factor 3	12.9091	8.17028	20.6729	13.9174	13.9162	13.1491	16.0587	14.3747	-1.58001	2.53025	-1.48553	-1.05834	2		0.000616639			1	0.9998	5e-05	0.6801	0.0593	1	11.2874
																						Cyth1	19157	Cyth1	cytohesin 1	12.8006	10.4144	17.4399	13.5516	14.6545	17.7154	17.7222	16.6974	-1.22913	1.6746	-1.19008	1.20888	1	0.000772111				1	5e-05	0.0253	0.07665	0.98975	2	20.4706
																						Memo1	76890	Memo1	mediator of cell motility 1	13.1005	7.58913	19.868	13.5192	14.9595	19.0397	19.0251	17.6747	-1.72622	2.61795	-1.32812	1.27275	2		0.015762			1	0.23055	0.00205	0.0786	0.9979	1	30.1728
																						Lpin1	14245	Lpin1	lipin 1	9.79631	8.09606	22.5511	13.4812	6.067	6.14616	6.25298	6.15538	-1.21001	2.78544	-3.71701	1.01305	2	0.0190248	0.000616639			2	0.0022	5e-05	0.9024	0.85455	2	28.2623
																						Hrct1	100039781	Hrct1	histidine rich carboxyl terminus 1	10.0189	7.57408	22.5837	13.3922	13.5707	30.9884	47.1972	30.5854	-1.32279	2.98172	-1.66416	2.28348	3		0.00215936	0.000962798	0.00050271	3	0.0132	0.0002	5e-05	5e-05	4	0.330182
																						Clybl	69634	Clybl	citrate lyase beta like	7.64086	5.46894	26.4198	13.1765	7.97483	13.1775	7.20929	9.45386	-1.39714	4.83088	-3.3129	1.65238	3		0.000616639		0.00050271	2	0.01045	5e-05	0.00805	5e-05	4	19.202
																						Pqlc3	217430	Pqlc3	PQ loop repeat containing	11.8377	8.63644	18.8702	13.1148	19.1424	20.152	22.0384	20.4443	-1.37068	2.18495	1.01442	1.05274	1		0.0192519			1	0.0628	0.0026	0.67135	0.35745	1	35.8661
																						Fam63a	75007	Fam63a	family with sequence similarity 63, member A	12.398	8.71624	18.2166	13.1103	21.1084	31.0119	20.4735	24.1979	-1.4224	2.08996	1.15875	1.46918	1			0.00178585	0.00050271	2	0.03355	0.01765	0.0001	5e-05	4	26.693
																						Prodh	19125	Prodh	proline dehydrogenase	9.06412	10.839	18.5429	12.8153	7.24883	10.2737	6.99864	8.17374	1.19582	1.71075	-2.55805	1.4173	2		0.000616639		0.00398348	2	0.74605	5e-05	0.0198	0.0005	3	1.36603
																						Oxa1l	69089	Oxa1l	oxidase assembly 1-like	13.7698	7.37083	17.2697	12.8035	15.4962	18.0559	15.4407	16.3309	-1.86815	2.34298	-1.11445	1.16519	2					0	0.51805	0.0548	0.2343	0.12295	0	12.4107
																						Ptplb	70757	Ptplb	protein tyrosine phosphatase-like (proline instead of catalytic arginine), member b	11.1116	7.00828	19.6099	12.5766	8.17716	6.30046	7.08826	7.18863	-1.5855	2.79811	-2.39813	-1.29787	3		0.000616639			1	0.48085	5e-05	0.05325	0.2543	1	9.08104
																						Dcxr	67880	Dcxr	dicarbonyl L-xylulose reductase	12.9878	7.14551	17.1156	12.4163	13.9248	21.9877	14.9581	16.9569	-1.81762	2.3953	-1.22914	1.57903	3				0.0128719	1	0.5011	0.12685	0.01065	0.002	2	2.97627
																						Grhpr	76238	Grhpr	glyoxylate reductase/hydroxypyruvate reductase	13.2642	6.05823	17.3915	12.238	12.1908	14.1209	12.4241	12.9119	-2.18944	2.87073	-1.42661	1.15832	2		0.00595894			1	0.4047	0.00065	0.3565	0.2869	1	7.13835
																						9430016H08Rik	68115	9430016H08Rik	RIKEN cDNA 9430016H08 gene	10.8107	9.04336	16.3271	12.0604	15.4809	16.4087	17.1592	16.3496	-1.19543	1.80543	-1.05466	1.05993	1					0	0.26355	0.0341	0.7135	0.7225	1	11.1833
																						Fabp3	14077	Fabp3	fatty acid binding protein 3, muscle and heart	2.79964	4.78797	28.5326	12.0401	15.8135	29.0305	5.03857	16.6275	1.71021	5.95923	-1.80431	1.8358	4	0.000772111	0.000616639		0.00050271	3	5e-05	5e-05	0.00975	5e-05	4	84.9225
																						Pde3b	18576	Pde3b	phosphodiesterase 3B, cGMP-inhibited	6.13145	4.68206	25.2251	12.0129	11.4301	18.1423	10.3446	13.3057	-1.30956	5.38762	-2.20691	1.58723	3	0.0169902	0.000616639	0.000962798	0.00050271	4	0.0019	5e-05	5e-05	5e-05	4	6.78899
																						Coro1a	12721	Coro1a	coronin, actin binding protein 1A	6.89688	12.7297	16.3192	11.9819	11.076	16.2385	8.48474	11.9331	1.84572	1.28198	-1.47338	1.46609	1	0.000772111	0.000616639		0.00050271	3	5e-05	5e-05	0.01265	5e-05	4	69.8514
																						Acot7	70025	Acot7	acyl-CoA thioesterase 7	10.8705	9.59591	15.3794	11.9486	13.2789	17.5322	17.2327	16.0146	-1.13283	1.6027	-1.15818	1.32031	1	0.00420715				1	0.00035	0.48435	0.054	0.87125	1	334.103
																						Znrf2	387524	Znrf2	zinc and ring finger 2	11.418	8.37467	15.7408	11.8445	18.5766	18.2104	16.7553	17.8474	-1.3634	1.87957	1.18016	-1.02011	1		0.000616639			1	0.57795	5e-05	0.8624	0.35975	1	10.7959
																						Grb10	14783	Grb10	growth factor receptor bound protein 10	10.5226	8.93008	16.0029	11.8185	12.2137	13.8438	13.0588	13.0388	-1.17833	1.79202	-1.31024	1.13346	1		0.000616639			1	0.41975	5e-05	0.2033	0.4993	1	7.9411
																						Pex13	72129	Pex13	peroxisomal biogenesis factor 13	9.81322	6.70779	18.3644	11.6285	8.53009	8.50456	8.18514	8.4066	-1.46296	2.73777	-2.1529	-1.003	2		0.000616639			1	0.68435	5e-05	0.9902	0.7309	1	9.31171
																						Slc6a13	14412	Slc6a13	solute carrier family 6 (neurotransmitter transporter, GABA), member 13	12.442	6.31037	16.06	11.6041	4.33901	13.0046	6.59272	7.97876	-1.97167	2.54502	-3.70131	2.99712	4		0.000616639	0.000962798	0.00050271	3	0.1272	5e-05	5e-05	5e-05	3	0.972575
																						Zfp655	72611	Zfp655	zinc finger protein 655	10.2233	8.83242	15.5808	11.5455	9.86285	9.1392	9.47491	9.49232	-1.15748	1.76405	-1.57975	-1.07918	2		0.00862864			1	0.19395	0.001	0.59845	0.7522	1	11.3775
																						Htatip2	53415	Htatip2	HIV-1 tat interactive protein 2, homolog (human)	7.28338	9.28222	17.9434	11.503	12.5894	14.9107	13.2386	13.5796	1.27444	1.93309	-1.42527	1.18438	1	0.000772111	0.00516352			2	5e-05	0.00055	0.2844	0.3113	2	58.1773
																						Tmem70	70397	Tmem70	transmembrane protein 70	10.977	7.71397	15.7663	11.4858	16.4962	17.4862	13.8133	15.9319	-1.423	2.04387	1.04629	1.06001	1		0.00310342			1	0.93	0.0003	0.64185	0.0254	2	14.3778
																						1600014C10Rik	72244	1600014C10Rik	RIKEN cDNA 1600014C10 gene	8.4533	4.51562	21.2913	11.4201	7.85928	9.67064	7.10403	8.21132	-1.87201	4.71504	-2.70907	1.23047	3		0.000616639		0.0177171	2	0.54255	5e-05	0.1106	0.00295	2	18.0787
																						3110043O21Rik	73205	3110043O21Rik	RIKEN cDNA 3110043O21 gene	7.8399	5.72011	20.426	11.3287	8.02445	6.84957	8.21768	7.69723	-1.37059	3.5709	-2.54546	-1.17153	2	0.00471564	0.000616639			2	0.0004	5e-05	0.25585	0.08465	2	56.2394
																						Hmgb2	97165	Hmgb2	high mobility group box 2	9.26977	6.27873	18.2185	11.2557	10.3543	13.1173	13.7243	12.3986	-1.47638	2.90161	-1.75951	1.26685	2	0.0209535	0.000616639			2	0.0025	5e-05	0.05365	0.6283	2	4.01869
																						Selenbp1	20341	Selenbp1	selenium binding protein 1	12.3408	5.82261	15.4475	11.2036	14.3878	18.7288	18.1365	17.0843	-2.11946	2.65302	-1.07366	1.30172	2		0.0166988			1	0.4211	0.0022	0.0599	0.73675	1	0.703036
																						Fos	14281	Fos	FBJ osteosarcoma oncogene	8.69768	6.5968	18.0577	11.1174	9.57082	9.16736	14.6542	11.1308	-1.31847	2.73734	-1.88675	-1.04401	2	0.00848543	0.000616639		0.00050271	3	0.0008	5e-05	0.8231	5e-05	3	1.81227
																						Klf10	21847	Klf10	Kruppel-like factor 10	10.3899	8.25522	14.5876	11.0776	12.9207	16.3696	15.1312	14.8072	-1.25859	1.76708	-1.12901	1.26693	1	0.000772111				1	5e-05	0.14605	0.03295	0.39725	2	6.29165
																						Ttc7b	104718	Ttc7b	tetratricopeptide repeat domain 7B	9.17155	8.71718	15.2652	11.0513	7.3833	8.71258	7.34016	7.81201	-1.05212	1.75117	-2.06754	1.18004	2	0.0166545	0.0285731			2	0.00185	0.0042	0.19345	0.09165	2	24.0818
																						Gfm1	28030	Gfm1	G elongation factor, mitochondrial 1	9.91112	5.4026	17.8244	11.0461	17.6913	18.9092	18.0062	18.2022	-1.83451	3.29924	-1.00752	1.06884	2		0.000616639			1	0.54505	5e-05	0.55425	0.60995	1	30.851
																						2310039H08Rik	67101	2310039H08Rik	RIKEN cDNA 2310039H08 gene	9.35943	6.65545	16.7667	10.9272	13.6387	13.9194	13.0152	13.5244	-1.40628	2.51924	-1.22935	1.02058	1					0	0.02675	0.0829	0.90945	0.6515	1	2.28076
																						Coasy	71743	Coasy	Coenzyme A synthase	10.1196	6.91905	15.5676	10.8687	11.8005	12.424	9.8465	11.357	-1.46256	2.24995	-1.31923	1.05284	1		0.000616639			1	0.93675	5e-05	0.66805	0.02405	2	14.9997
																						Osbpl11	106326	Osbpl11	oxysterol binding protein-like 11	9.07011	6.93619	16.0598	10.6887	12.9468	10.1662	13.1044	12.0725	-1.30765	2.31536	-1.24044	-1.27352	1	0.00369681	0.0026396		0.0212337	3	0.0003	0.00025	0.02515	0.00365	4	6.76961
																						Xpa	22590	Xpa	xeroderma pigmentosum, complementation group A	10.3994	7.1711	14.234	10.6015	10.8916	12.8236	15.3963	13.0372	-1.45018	1.9849	-1.30688	1.17739	1					0	0.02265	0.9684	0.4067	0.1636	1	7.12567
																						Nmb	68039	Nmb	neuromedin B	6.70383	8.90879	16.0921	10.5682	6.49327	7.68489	7.69811	7.29209	1.32891	1.80632	-2.47828	1.18352	2		0.0271968			1	0.0205	0.00395	0.52955	0.99615	2	249.595
																						Foxred1	235169	Foxred1	FAD-dependent oxidoreductase domain containing 1	9.26065	5.56415	16.6186	10.4812	10.5028	12.4534	11.4259	11.4607	-1.66434	2.98674	-1.58231	1.18572	3		0.000616639			1	0.0814	5e-05	0.20975	0.40635	1	9.78022
																						4632428N05Rik	74048	4632428N05Rik	RIKEN cDNA 4632428N05 gene	8.35432	7.40306	15.3957	10.3844	6.07665	5.82786	3.15505	5.01985	-1.1285	2.07964	-2.53359	-1.04269	2	0.000772111	0.0412294		0.00050271	3	5e-05	0.00665	0.76305	5e-05	3	0.690125
																						Slc25a44	229517	Slc25a44	solute carrier family 25, member 44	10.0668	5.57794	14.5076	10.0508	12.5108	11.8817	12.2549	12.2158	-1.80475	2.60088	-1.1596	-1.05295	2		0.00215936			1	0.4986	0.0002	0.65865	0.7385	1	11.6573
																						Insr	16337	Insr	insulin receptor	9.77331	6.14181	14.1883	10.0345	11.3819	11.5453	11.7639	11.5637	-1.59127	2.31012	-1.24657	1.01436	2	0.0293094				1	0.0038	0.03115	0.86055	0.8139	2	4.38715
																						Fam73b	108958	Fam73b	family with sequence similarity 73, member B	8.87093	7.60076	13.6096	10.0271	13.6337	12.3578	11.1838	12.3918	-1.16711	1.79055	1.00178	-1.10325	1		0.000616639			1	0.5533	5e-05	0.37015	0.2827	1	16.9797
																						Mlycd	56690	Mlycd	malonyl-CoA decarboxylase	8.05993	6.3341	15.6494	10.0145	11.0325	12.7401	11.6606	11.811	-1.27247	2.47067	-1.41849	1.15478	1		0.000616639			1	0.21215	5e-05	0.28305	0.40035	1	8.03191
																						Atad3a	108888	Atad3a	ATPase family, AAA domain containing 3A	8.86831	6.93501	14.0297	9.94434	11.1055	12.0391	9.86816	11.0043	-1.27877	2.02302	-1.26331	1.08406	1		0.0026396			1	0.21995	0.00025	0.5213	0.05415	1	7.9398
																						Glb1l2	244757	Glb1l2	galactosidase, beta 1-like 2	10.2257	6.90287	12.6703	9.93297	13.4296	15.5145	10.3491	13.0977	-1.48137	1.83552	1.05992	1.15525	1		0.000616639		0.00050271	2	0.0851	5e-05	0.16825	5e-05	2	4.43288
																						Gm4459	100043472	Gm4459	NADH dehydrogenase (ubiquinone) 1, alpha/beta subcomplex, 1 pseudogene	7.04118	6.6578	16.0335	9.91083	9.93809	12.3162	8.69228	10.3155	-1.05758	2.40823	-1.61334	1.23929	2		0.0118363			1	0.2821	0.00145	0.39755	0.06245	1	13.838
																						Hscb	100900	Hscb	HscB iron-sulfur cluster co-chaperone homolog (E. coli)	11.0307	5.74276	12.8425	9.87199	13.43	17.6047	12.4599	14.4982	-1.9208	2.23629	1.04575	1.31085	2					0	0.71385	0.17085	0.15	0.017	1	11.5426
																						Prune	229589	Prune	prune homolog (Drosophila)	9.49915	5.96263	13.6903	9.71736	15.0871	16.4488	15.3984	15.6448	-1.59311	2.29602	1.10203	1.09026	2					0	0.03175	0.03745	0.4081	0.4642	2	17.4333
																						Csf2ra	12982	Csf2ra	colony stimulating factor 2 receptor, alpha, low-affinity (granulocyte-macrophage)	8.17596	6.34983	14.2991	9.6083	15.8809	15.2807	7.99404	13.0519	-1.28759	2.25189	1.11062	-1.03927	1	0.00315743			0.00050271	2	0.00025	0.19535	0.7852	5e-05	2	3.96828
																						Sfxn1	14057	Sfxn1	sideroflexin 1	8.01827	3.48556	17.3161	9.60664	12.5126	13.443	11.6408	12.5321	-2.30042	4.96795	-1.38389	1.07436	2		0.000616639			1	0.1516	5e-05	0.5355	0.1326	1	10.2432
																						Egr1	13653	Egr1	early growth response 1	10.1672	5.44568	12.8936	9.50216	7.68532	11.5256	17.1351	12.1153	-1.86702	2.36767	-1.67769	1.49968	3	0.0163143	0.000616639	0.0306268	0.00050271	4	0.0018	5e-05	0.0032	5e-05	4	2.65
																						Sik2	235344	Sik2	salt inducible kinase 2	7.15683	7.22293	14.0396	9.47313	7.95761	6.87751	9.16285	7.99932	1.00924	1.94376	-1.76431	-1.15705	2		0.00116633			1	0.1086	0.0001	0.36975	0.03625	2	1.26721
																						Fam69a	67266	Fam69a	family with sequence similarity 69, member A	9.09055	6.01746	13.1863	9.43145	9.40701	11.2935	10.7162	10.4723	-1.5107	2.19135	-1.40176	1.20055	2					0	0.5318	0.4861	0.5729	0.85395	0	8.12187
																						Gm5617	434402	Gm5617	predicted gene 5617	10.0214	4.77757	13.4878	9.42893	13.7795	15.4156	12.1357	13.7769	-2.09759	2.82316	1.02162	1.11874	2					0	0.7492	0.0371	0.61075	0.14045	1	2.85009
																						Robo4	74144	Robo4	roundabout homolog 4 (Drosophila)	9.14144	5.88939	12.8782	9.30301	11.0909	13.0882	10.4136	11.5309	-1.55219	2.18668	-1.16114	1.18008	2	0.0317451				1	0.0042	0.2457	0.12555	0.01425	2	0.970904
																						3110040N11Rik	67290	3110040N11Rik	RIKEN cDNA 3110040N11 gene	9.90446	5.54108	12.2109	9.21881	9.8756	12.3183	11.8213	11.3384	-1.78746	2.2037	-1.23647	1.24734	2					0	0.5316	0.42125	0.28105	0.772	0	11.4271
																						Pex11a	18631	Pex11a	peroxisomal biogenesis factor 11 alpha	6.74819	6.91141	13.7322	9.13058	5.68769	7.57503	5.59429	6.28567	1.02419	1.98688	-2.41437	1.33183	2		0.000616639			1	0.61225	5e-05	0.2251	0.0791	1	6.08122
																						Acad11	102632	Acad11	acyl-Coenzyme A dehydrogenase family, member 11	7.43788	4.19186	15.4692	9.03298	13.3404	13.847	10.711	12.6328	-1.77436	3.69029	-1.15958	1.03798	2		0.000616639		0.0335855	2	0.232	5e-05	0.7193	0.0064	2	7.80867
																						Adcy5	224129	Adcy5	adenylate cyclase 5	6.2832	5.52008	14.9138	8.90569	9.12083	14.1706	12.6184	11.9699	-1.13824	2.70174	-1.63514	1.55365	3		0.000616639	0.000962798		2	0.0152	5e-05	5e-05	0.17935	3	12.4693
																						Acsf2	264895	Acsf2	acyl-CoA synthetase family member 2	8.95223	4.79745	12.8598	8.86981	11.2942	14.7478	12.4683	12.8368	-1.86604	2.68054	-1.13861	1.30578	2		0.00476656			1	0.5075	0.0005	0.02075	0.0692	2	2.253
																						Irak2	108960	Irak2	interleukin-1 receptor-associated kinase 2	6.11239	6.9813	13.4056	8.8331	9.82714	10.499	9.69018	10.0054	1.14216	1.92021	-1.36414	1.06836	1	0.000772111	0.0423894			2	5e-05	0.0069	0.58135	0.42135	2	2.48677
																						Fam195a	68241	Fam195a	family with sequence similarity 195, member A	5.37936	2.80344	18.2515	8.81144	9.25211	14.2119	6.48755	9.98383	-1.91884	6.51039	-1.97269	1.53607	4		0.00438004			1	0.9519	0.00045	0.26355	0.0237	2	2.44731
																						Tysnd1	71767	Tysnd1	trypsin domain containing 1	8.3888	5.38736	12.6521	8.80942	11.0642	10.548	9.93465	10.5156	-1.55713	2.34848	-1.14352	-1.04893	2					0	0.02175	0.063	0.7328	0.5766	1	7.53359
																						Pla2g15	192654	Pla2g15	phospholipase A2, group XV	7.24674	4.79194	14.0836	8.70743	11.2789	13.7608	11.1083	12.0493	-1.51228	2.93902	-1.24867	1.22006	2	0.0475859	0.000616639			2	0.00705	5e-05	0.10235	0.03065	3	8.12275
																						Msra	110265	Msra	methionine sulfoxide reductase A	5.30375	5.66813	15.0434	8.67174	11.461	13.5975	9.07584	11.3781	1.0687	2.65402	-1.31257	1.18642	1		0.000616639		0.00398348	2	0.02435	5e-05	0.21565	0.0005	3	7.61728
																						Hddc2	69692	Hddc2	HD domain containing 2	7.22797	5.52357	13.0928	8.61478	9.19011	15.2685	15.0227	13.1604	-1.30857	2.37035	-1.42466	1.66141	2					0	0.0644	0.10455	0.01535	0.90695	1	26.8524
																						Ly86	17084	Ly86	lymphocyte antigen 86	8.57065	4.93721	12.2401	8.58267	7.45221	7.38781	1.23127	5.3571	-1.73593	2.47916	-1.64249	-1.00872	3				0.00050271	1	0.45995	0.06985	0.98985	5e-05	1	56.285
																						Hs6st1	50785	Hs6st1	heparan sulfate 6-O-sulfotransferase 1	9.17582	4.62586	11.5699	8.45717	12.1135	18.1892	10.7253	13.676	-1.98359	2.50113	1.04698	1.50157	3		0.0176387	0.00567148	0.00050271	3	0.79095	0.00235	0.0004	5e-05	3	29.7589
																						Vac14	234729	Vac14	Vac14 homolog (S. cerevisiae)	7.67943	5.0089	12.6383	8.44221	10.9197	11.0593	11.1555	11.0448	-1.53316	2.52317	-1.15739	1.01279	2	0.0431976	0.0379292			2	0.00625	0.006	0.9017	0.91905	2	10.8545
																						Epb4.1l1	13821	Epb4.1l1	erythrocyte protein band 4.1-like 1	6.6906	7.08328	11.4756	8.41649	3.24585	8.833	3.49098	5.18994	1.05869	1.6201	-3.53547	2.72133	3		0.000616639	0.000962798	0.00050271	3	0.34015	5e-05	5e-05	5e-05	3	41.0914
																						Tmem216	68642	Tmem216	transmembrane protein 216	7.87081	4.15041	12.6464	8.22256	12.3635	11.2864	13.2072	12.2857	-1.89639	3.04704	-1.02289	-1.09543	2		0.0160549			1	0.7779	0.0021	0.61385	0.22415	1	3.59993
																						Ms4a6c	73656	Ms4a6c	membrane-spanning 4-domains, subfamily A, member 6C	5.73787	6.35742	12.4902	8.19518	4.89666	4.72993	1.79899	3.80853	1.10797	1.96467	-2.55077	-1.03525	2		0.00167946		0.00711658	2	0.21895	0.00015	0.9233	0.001	2	1.10824
																						Daglb	231871	Daglb	diacylglycerol lipase, beta	5.85973	7.47842	11.0826	8.14025	5.06452	4.72461	4.82335	4.87082	1.27624	1.48194	-2.18828	-1.07195	1	0.00803626	0.00825487			2	0.00075	0.00095	0.66275	0.85865	2	5.40301
																						Cks1b	54124	Cks1b	CDC28 protein kinase 1b	7.42933	5.13205	11.6367	8.06603	3.36291	6.3099	4.47017	4.71432	-1.44763	2.26746	-3.46031	1.87632	3					0	0.22665	0.1412	0.0517	0.09125	0	5.07691
																						Hist1h4h	69386	Hist1h4h	histone cluster 1, H4h	4.95515	3.67529	15.4339	8.02146	18.0825	11.4494	12.154	13.8953	-1.34824	4.19939	1.1716	-1.57934	2		0.0176387			1	0.162	0.00235	0.092	0.7642	1	4.91326
																						Cd14	12475	Cd14	CD14 antigen	7.15283	5.82329	11.0191	7.99841	9.94096	14.0634	11.2142	11.7396	-1.22831	1.89224	-1.10845	1.4147	1	0.0393397				1	0.00555	0.44215	0.026	0.05045	2	0.922134
																						Pdk1	228026	Pdk1	pyruvate dehydrogenase kinase, isoenzyme 1	7.67558	4.29402	11.9544	7.97468	3.16106	8.0839	4.12273	5.12257	-1.7875	2.78397	-3.78179	2.55734	4		0.000616639	0.000962798	0.00050271	3	0.22125	5e-05	5e-05	5e-05	3	8.28724
																						Hcls1	15163	Hcls1	hematopoietic cell specific Lyn substrate 1	4.58095	5.75519	13.1926	7.8429	9.12963	12.8677	13.0035	11.6669	1.25633	2.29229	-1.44503	1.40944	1	0.000772111	0.00899723			2	5e-05	0.00105	0.0194	0.92795	3	1.03274
																						Slc2a8	56017	Slc2a8	solute carrier family 2, (facilitated glucose transporter), member 8	8.15179	4.91285	10.1615	7.74205	9.06485	12.0136	10.8724	10.6503	-1.65928	2.06835	-1.12098	1.32529	2					0	0.09295	0.70685	0.04625	0.35855	1	9.75461
																						Tmem106a	217203	Tmem106a	transmembrane protein 106A	4.41563	6.38155	12.1151	7.63744	8.90674	7.49207	5.125	7.1746	1.44522	1.89846	-1.36022	-1.18882	1	0.000772111	0.000616639		0.00864897	3	5e-05	5e-05	0.2531	0.00125	3	2.56787
																						Edn1	13614	Edn1	endothelin 1	7.85991	5.21931	9.80184	7.62702	9.16262	16.5154	10.3872	12.0217	-1.50593	1.87799	-1.06976	1.80247	3			0.000962798	0.00050271	2	0.43815	0.18125	5e-05	5e-05	2	0.266607
																						Dnase2a	13423	Dnase2a	deoxyribonuclease II alpha	5.26123	4.63115	12.8239	7.57209	4.97719	5.12883	4.59582	4.90061	-1.13605	2.76905	-2.57654	1.03047	2	0.0020324	0.00634667			2	0.00015	0.0007	0.87995	0.47345	2	0.748116
																						Pde7a	18583	Pde7a	phosphodiesterase 7A	4.95784	4.15466	13.5958	7.56943	3.09618	2.99842	2.73624	2.94361	-1.19332	3.27242	-4.39115	-1.0326	2	0.000772111	0.000616639			2	5e-05	5e-05	0.8779	0.51665	2	5.28146
																						Unc119	22248	Unc119	unc-119 homolog (C. elegans)	3.01069	8.34585	11.0169	7.45781	3.83143	6.00564	3.52028	4.45245	2.77208	1.32005	-2.8754	1.56746	3	0.000772111			0.0112411	2	5e-05	0.18675	0.0556	0.0017	2	32.9519
																						Ear2	13587	Ear2	eosinophil-associated, ribonuclease A family, member 2	1.98629	3.85036	16.4667	7.43443	2.38328	5.68354	4.50913	4.19199	1.93847	4.27665	-6.90924	2.38476	4	0.000772111	0.000616639	0.0433662		3	5e-05	5e-05	0.005	0.2756	3	0.583882
																						4930404N11Rik	432479	4930404N11Rik	RIKEN cDNA 4930404N11 gene	5.27748	4.94053	11.9634	7.39382	3.41616	4.08189	3.33845	3.61217	-1.0682	2.42149	-3.50202	1.19488	2					0	0.0413	0.1894	0.68925	0.53875	1	8.88908
																						Stradb	227154	Stradb	STE20-related kinase adaptor beta	5.84967	6.58903	9.56129	7.33333	5.57331	6.36747	4.71917	5.55332	1.12639	1.45109	-1.71555	1.14249	1					0	0.0085	0.0563	0.4172	0.01815	2	5.14341
																						Chka	12660	Chka	choline kinase alpha	7.28132	4.99907	9.54877	7.27639	6.50904	12.4829	6.78726	8.59307	-1.45653	1.91011	-1.467	1.91778	2	0.0177656		0.000962798	0.00050271	3	0.002	0.6541	5e-05	5e-05	3	22.0851
																						Slc2a4	20528	Slc2a4	solute carrier family 2 (facilitated glucose transporter), member 4	4.64008	3.26243	13.6979	7.20012	3.2153	8.19027	3.96373	5.1231	-1.42228	4.19866	-4.26021	2.54728	3		0.000616639	0.000962798	0.00050271	3	0.713	5e-05	5e-05	5e-05	3	0.245775
																						Plbd1	66857	Plbd1	phospholipase B domain containing 1	5.68265	3.21307	12.522	7.13922	4.40151	3.33902	1.55994	3.10016	-1.76861	3.8972	-2.84492	-1.3182	3		0.000616639		0.00291358	2	0.38295	5e-05	0.22465	0.00035	2	0.752194
																						Slfn2	20556	Slfn2	schlafen 2	4.69564	4.40519	12.235	7.11196	14.9131	9.64613	8.27645	10.9452	-1.06593	2.77741	1.21888	-1.54601	2	0.000772111	0.0236591			2	5e-05	0.00335	0.00645	0.22365	3	1.52475
																						Zbtb16	235320	Zbtb16	zinc finger and BTB domain containing 16	3.10198	6.99665	11.0375	7.04539	7.44596	7.20815	14.9455	9.86654	2.25554	1.57755	-1.48235	-1.03299	2	0.000772111	0.00673002		0.00050271	3	5e-05	0.00075	0.82905	5e-05	3	1.22753
																						Slc25a22	68267	Slc25a22	solute carrier family 25 (mitochondrial carrier, glutamate), member 22	6.79056	3.97834	10.2544	7.00777	10.6344	9.84718	9.71822	10.0666	-1.70688	2.57756	1.03706	-1.07995	2		0.0150949			1	0.3053	0.00195	0.56865	0.90595	1	32.4814
																						Rgs19	56470	Rgs19	regulator of G-protein signaling 19	6.16358	4.42445	9.80049	6.79617	5.71309	7.08673	3.80143	5.53375	-1.39307	2.21507	-1.71544	1.24044	2				0.00137181	1	0.21335	0.02045	0.28095	0.00015	2	8.37065
																						Lcn2	16819	Lcn2	lipocalin 2	5.61892	4.59476	9.72752	6.64707	1.57621	10.5414	2.6874	4.935	-1.2229	2.11709	-6.17146	6.68781	3					0	0.09055	0.8251	0.0549	0.03305	1	6.00536
																						Loxl1	16949	Loxl1	lysyl oxidase-like 1	5.40365	3.15828	11.169	6.57698	2.44069	4.29292	4.76222	3.83194	-1.71094	3.53642	-4.57617	1.7589	4		0.000616639	0.0275242		2	0.1707	5e-05	0.0028	0.37865	2	0.687346
																						Ccrn4l	12457	Ccrn4l	CCR4 carbon catabolite repression 4-like (S. cerevisiae)	1.99147	2.28351	15.3496	6.54151	12.3903	12.1945	13.8704	12.8184	1.14665	6.7219	-1.23884	-1.01606	1		0.000616639			1	0.01055	5e-05	0.89365	0.1752	2	5.31764
																						Map3k6	53608	Map3k6	mitogen-activated protein kinase kinase kinase 6	3.91048	5.87708	9.79739	6.52832	9.52344	9.17001	13.2341	10.6425	1.50291	1.66705	-1.02877	-1.03854	2	0.000772111			0.00178397	2	5e-05	0.01155	0.7472	0.0002	3	1.41351
																						Gmnn	57441	Gmnn	geminin	5.95603	3.72189	9.83361	6.50385	8.4787	11.1651	5.9151	8.51962	-1.60027	2.6421	-1.1598	1.31684	2				0.00137181	1	0.2144	0.06055	0.1629	0.00015	1	9.16113
																						Zbed3	72114	Zbed3	zinc finger, BED domain containing 3	6.93654	3.53712	8.99995	6.4912	7.63922	9.88377	9.61723	9.04674	-1.96107	2.54443	-1.17812	1.29382	2					0	0.9233	0.02905	0.0967	0.8115	1	2.64356
																						Pde1a	18573	Pde1a	phosphodiesterase 1A, calmodulin-dependent	7.91625	3.83309	7.5711	6.44015	6.64611	13.1555	5.93421	8.57861	-2.06524	1.9752	-1.13918	1.97943	3			0.000962798	0.00050271	2	0.6087	0.93335	5e-05	5e-05	2	2.32824
																						Nudt18	213484	Nudt18	nudix (nucleoside diphosphate linked moiety X)-type motif 18	5.38039	3.7254	10.1161	6.40731	3.20757	5.27991	3.96848	4.15198	-1.44424	2.71545	-3.15384	1.64608	3		0.000616639	0.0271061		2	0.03125	5e-05	0.00275	0.0144	4	8.27317
																						Tbrg4	21379	Tbrg4	transforming growth factor beta regulated gene 4	6.22238	3.71149	9.22521	6.38636	9.72392	10.1757	7.87101	9.25687	-1.67652	2.48558	1.05406	1.04646	2					0	0.1454	0.02235	0.72045	0.0163	2	11.2521
																						AI607873	226691	AI607873	expressed sequence AI607873	4.28934	3.13661	11.6719	6.36595	3.56589	2.04011	1.50143	2.36914	-1.36751	3.72118	-3.27321	-1.74789	3	0.0119278	0.000616639	0.0444812		3	0.0012	5e-05	0.00515	0.05665	3	0.270423
																						Ptger3	19218	Ptger3	prostaglandin E receptor 3 (subtype EP3)	4.92552	4.45042	9.38423	6.25339	3.7837	5.96669	0.771195	3.5072	-1.10675	2.10862	-2.48017	1.57695	3	0.00471564			0.00050271	2	0.0004	0.22345	0.0402	5e-05	3	8.56586
																						Wfs1	22393	Wfs1	Wolfram syndrome 1 homolog (human)	5.56456	4.20722	8.97429	6.24869	9.50461	8.90564	8.02736	8.81254	-1.32262	2.13307	1.05909	-1.06726	1	0.0250127				1	0.0031	0.0482	0.60765	0.2954	2	26.6415
																						Igf2r	16004	Igf2r	insulin-like growth factor 2 receptor	5.32962	3.70361	9.55559	6.19627	11.9657	11.1914	9.66639	10.9412	-1.43903	2.58007	1.25223	-1.06919	1	0.00613471	0.00116633			2	0.00055	0.0001	0.4992	0.08155	2	4.14949
																						Itga5	16402	Itga5	integrin alpha 5 (fibronectin receptor alpha)	5.22131	5.01339	8.09553	6.11008	7.26158	9.16361	6.40454	7.60991	-1.04147	1.61478	-1.11484	1.26193	1	0.00981444			0.00137181	2	0.00095	0.10895	0.0504	0.00015	2	0.421918
																						Hspb6	243912	Hspb6	heat shock protein, alpha-crystallin-related, B6	2.83354	3.70355	11.7247	6.08727	3.00406	4.87226	4.04992	3.97541	1.30704	3.1658	-3.90295	1.62189	3	0.000772111	0.0026396			2	5e-05	0.00025	0.07115	0.2797	2	7.98891
																						Col12a1	12816	Col12a1	collagen, type XII, alpha 1	6.70865	4.81416	6.71556	6.07946	2.70039	10.2492	15.2156	9.38838	-1.39352	1.39496	-2.48689	3.79543	2			0.000962798	0.00050271	2	0.2007	0.14675	5e-05	5e-05	2	1.51527
																						Gm3244	100041273	Gm3244	predicted pseudogene 3244	5.87767	3.22027	8.74996	5.9493	9.8186	10.7905	9.13772	9.91561	-1.82521	2.71715	1.12213	1.09899	2					0	0.75415	0.20175	0.7338	0.42175	0	10.8104
																						Il1r1	16177	Il1r1	interleukin 1 receptor, type I	6.43404	3.51244	7.8221	5.92286	5.59473	8.39654	7.34068	7.11065	-1.83179	2.22697	-1.39812	1.50079	3			0.0172052		1	0.7551	0.0545	0.00155	0.15825	1	1.79809
																						Sla2	77799	Sla2	Src-like-adaptor 2	5.05632	3.98634	8.7018	5.91482	7.91277	8.47449	8.055	8.14743	-1.26841	2.1829	-1.09971	1.07099	1		0.000616639			1	0.86635	5e-05	0.6674	0.71655	1	4.05417
																						Mmp11	17385	Mmp11	matrix metallopeptidase 11	5.42133	3.62736	8.46844	5.83904	3.53104	4.47496	4.0877	4.03123	-1.49457	2.3346	-2.39828	1.26732	2					0	0.01445	0.133	0.2424	0.4976	1	0.961055
																						Glipr1	73690	Glipr1	GLI pathogenesis-related 1 (glioma)	2.42407	3.55858	10.782	5.58823	5.84894	5.35304	3.45218	4.88472	1.46802	3.02987	-1.84342	-1.09264	2					0	0.01095	0.0862	0.8421	0.23955	1	1.55685
																						Thsd4	207596	Thsd4	thrombospondin, type I, domain containing 4	3.98274	4.24256	8.38984	5.53838	2.0341	3.65091	2.59187	2.75896	1.06523	1.97754	-4.1246	1.79486	3		0.000616639	0.000962798	0.0131294	3	0.2219	5e-05	5e-05	0.00205	3	1.16275
																						Ddi2	68817	Ddi2	DNA-damage inducible protein 2	5.31201	3.5628	7.3728	5.41587	7.31526	7.1075	7.03503	7.1526	-1.49096	2.06938	-1.00787	-1.02923	1					0	0.0186	0.7386	0.84145	0.93515	1	13.9029
																						Cxcr4	12767	Cxcr4	chemokine (C-X-C motif) receptor 4	4.47372	3.44678	7.96806	5.29619	2.05694	5.41319	1.99239	3.15417	-1.29794	2.31174	-3.87375	2.63168	3			0.00684858	0.00050271	2	0.0081	0.09245	0.0005	5e-05	3	10.2892
																						Irf5	27056	Irf5	interferon regulatory factor 5	2.61892	3.90146	9.14112	5.2205	2.86661	4.07609	1.5305	2.8244	1.48972	2.343	-3.18882	1.42192	2	0.000772111	0.0299169		0.00050271	3	5e-05	0.00445	0.0921	5e-05	3	2.73104
																						Cdh13	12554	Cdh13	cadherin 13	4.40543	2.63904	8.56456	5.20301	2.09626	3.93845	2.46463	2.83311	-1.66933	3.24533	-4.08564	1.8788	4		0.00116633		0.0189667	2	0.1868	0.0001	0.00755	0.0032	3	2.4604
																						D1Ertd622e	52392	D1Ertd622e	DNA segment, Chr 1, ERATO Doi 622, expressed	4.32171	4.18035	6.88392	5.12866	7.44891	8.33291	5.89816	7.22666	-1.03382	1.64673	1.08207	1.11868	1				0.0157127	1	0.0883	0.01625	0.42345	0.00255	2	18.6464
																						Rgag4	331474	Rgag4	retrotransposon gag domain containing 4	6.90341	3.08735	5.24545	5.07873	15.0275	8.34855	14.3922	12.5894	-2.23603	1.69901	2.86488	-1.80002	4			0.000962798	0.00050271	2	0.2804	0.25595	5e-05	5e-05	2	2.18346
																						Gsta3	14859	Gsta3	glutathione S-transferase, alpha 3	4.47558	2.7134	7.39394	4.86097	4.30197	12.4487	13.9871	10.2459	-1.64943	2.72497	-1.71873	2.89372	4		0.000616639	0.000962798		2	0.133	5e-05	5e-05	0.32295	2	0.257191
																						Enc1	13803	Enc1	ectodermal-neural cortex 1	3.30923	2.76528	8.26585	4.78012	6.80517	11.3194	10.5308	9.55182	-1.1967	2.98915	-1.21464	1.66336	2	0.000772111	0.000616639	0.000962798		3	5e-05	5e-05	5e-05	0.42255	3	2.93479
																						Clec7a	56644	Clec7a	C-type lectin domain family 7, member a	2.57642	2.75859	8.97	4.76834	2.75959	2.7237	0.843671	2.10899	1.0707	3.25166	-3.25048	-1.01318	2	0.000772111	0.000616639		0.00050271	3	5e-05	5e-05	0.97045	5e-05	3	0.391964
																						Rdh13	108841	Rdh13	retinol dehydrogenase 13 (all-trans and 9-cis)	4.70294	3.30167	6.2146	4.73973	7.0583	8.45007	7.05244	7.52027	-1.42441	1.88226	1.13576	1.19718	1					0	0.08585	0.43005	0.18945	0.09475	0	7.94055
																						Slc37a2	56857	Slc37a2	solute carrier family 37 (glycerol-3-phosphate transporter), member 2	0.940386	2.76234	10.4467	4.71649	3.86634	1.56167	2.11254	2.51352	2.93745	3.78185	-2.70197	-2.47577	4	0.000772111	0.000616639	0.00178585		3	5e-05	5e-05	0.0001	0.0409	4	0.915555
																						Cnnm2	94219	Cnnm2	cyclin M2	4.55521	2.41833	6.75824	4.57726	5.52308	5.61894	4.32159	5.15454	-1.88362	2.79459	-1.22364	1.01736	2		0.0104748			1	0.6662	0.00125	0.8891	0.03	2	5.5872
																						BC043934	270185	BC043934	cDNA sequence BC043934	4.31515	3.01016	6.31255	4.54595	6.75857	6.8686	8.96943	7.5322	-1.43353	2.09708	1.07066	1.01628	1					0	0.18965	0.6191	0.94525	0.12015	0	1.93511
																						Trpv2	22368	Trpv2	transient receptor potential cation channel, subfamily V, member 2	2.29264	2.11403	8.98521	4.46396	1.52279	2.11443	1.53411	1.72378	-1.08448	4.25027	-5.90047	1.38852	2	0.0193774	0.000616639			2	0.00225	5e-05	0.1692	0.064	2	29.7788
																						2210408F21Rik	73652	2210408F21Rik	RIKEN cDNA 2210408F21 gene	4.37524	2.30592	6.42424	4.36847	5.51494	9.05534	5.80645	6.79225	-1.89739	2.78597	-1.16488	1.64196	3					0	0.84385	0.08875	0.0584	0.0124	1	11.8401
																						Tmem104	320534	Tmem104	transmembrane protein 104	4.27321	2.44414	5.97091	4.22942	6.1166	6.44397	5.602	6.05419	-1.74835	2.44295	1.0244	1.05352	2					0	0.2104	0.0276	0.671	0.173	1	9.9907
																						Gm5144	381002	Gm5144	predicted gene 5144	1.70196	2.22545	8.65453	4.19398	7.74432	6.32765	11.6699	8.5806	1.30758	3.8889	-1.11753	-1.22389	1	0.029061	0.0115106		0.00562519	3	0.00375	0.0014	0.41945	0.00075	3	0.0912217
																						AF251705	140497	AF251705	cDNA sequence AF251705	0.869665	2.96613	8.65864	4.16482	2.33127	3.61474	0.780268	2.24209	3.41066	2.91917	-3.71413	1.55054	4	0.000772111			0.00050271	2	5e-05	0.0115	0.1514	5e-05	3	0.361532
																						Ankrd23	78321	Ankrd23	ankyrin repeat domain 23	3.26957	2.95847	6.2644	4.16414	3.16771	3.29054	2.80671	3.08832	-1.10515	2.11744	-1.97758	1.03877	2	0.0020324				1	0.00015	0.61005	0.86895	0.3205	1	0.831195
																						Basp1	70350	Basp1	brain abundant, membrane attached signal protein 1	2.15377	2.41305	7.80641	4.12441	5.99735	6.36954	7.0212	6.4627	1.12038	3.23508	-1.30164	1.06206	1	0.000772111	0.00354399			2	5e-05	0.00035	0.7333	0.4488	2	121.132
																						AI662270	100043636	AI662270	expressed sequence AI662270	2.20236	3.12949	6.99675	4.10953	6.3377	6.43198	5.24544	6.00504	1.42097	2.23575	-1.10399	1.01488	1	0.00143564				1	0.0001	0.11885	0.93235	0.19005	1	0.829148
																						Tcap	21393	Tcap	titin-cap	0.53064	3.0347	8.62389	4.06308	1.33587	2.86131	2.34419	2.18045	5.71893	2.84176	-6.45566	2.14192	4	0.000772111				1	5e-05	0.04715	0.0539	0.40355	2	0.502941
																						Adam12	11489	Adam12	a disintegrin and metallopeptidase domain 12 (meltrin alpha)	0.605414	3.20022	7.70826	3.83797	3.76483	2.36407	2.49422	2.87437	5.286	2.40866	-2.04744	-1.59252	4		0.000616639	0.0180939		2	0.0187	5e-05	0.00165	0.6381	3	0.245051
																						Kcnj15	16516	Kcnj15	potassium inwardly-rectifying channel, subfamily J, member 15	1.37593	3.53775	6.58814	3.83394	3.33724	2.9447	0.793801	2.35858	2.57117	1.86224	-1.97413	-1.1333	3	0.000772111			0.00050271	2	5e-05	0.4447	0.514	5e-05	2	0.0566658
																						Cdc25b	12531	Cdc25b	cell division cycle 25B	3.5168	3.2084	4.7569	3.82736	4.56053	7.64635	4.47929	5.56206	-1.09612	1.48264	-1.04306	1.67663	1			0.0167914	0.00050271	2	0.25935	0.19275	0.0015	5e-05	2	2.0746
																						Wbscr27	79565	Wbscr27	Williams Beuren syndrome chromosome region 27 (human)	3.687	2.30034	5.108	3.69845	2.38421	4.70331	2.52	3.2025	-1.6028	2.22054	-2.14243	1.97269	4			0.0224252	0.00050271	2	0.09315	0.33445	0.00215	5e-05	2	7.52074
																						Slc19a1	20509	Slc19a1	solute carrier family 19 (folate transporter), member 1	3.26038	2.0387	5.72675	3.67528	1.91999	3.02096	1.25761	2.06618	-1.59924	2.80902	-2.98271	1.57343	4		0.0288075		0.00050271	2	0.148	0.00425	0.0446	5e-05	3	10.8066
																						Arhgap9	216445	Arhgap9	Rho GTPase activating protein 9	1.86985	2.66389	6.43271	3.65548	1.69286	2.90351	1.51287	2.03641	1.42465	2.41478	-3.79991	1.71515	3				0.0459645	1	0.0132	0.3669	0.0579	0.00955	2	0.399923
																						Lrrc39	109245	Lrrc39	leucine rich repeat containing 39	0.765796	1.00793	8.72072	3.49815	1.33184	1.36043	1.50985	1.40071	1.31619	8.6521	-6.54788	1.02147	2		0.000616639			1	0.00845	5e-05	0.9471	0.69545	2	0.2826
																						Heph	15203	Heph	hephaestin	2.52778	2.57933	5.29315	3.46675	4.2767	7.58634	8.91044	6.92449	1.02039	2.05214	-1.23767	1.77388	2	0.000772111		0.000962798		2	5e-05	0.56815	5e-05	0.0917	2	0.0958417
																						Car7	12354	Car7	carbonic anhydrase 7	2.48251	2.92877	4.73341	3.38156	2.66336	2.65434	1.7712	2.36297	1.17976	1.61618	-1.77723	-1.0034	2	0.000772111				1	5e-05	0.29715	0.9963	0.04695	2	0.967048
																						Slc15a3	65221	Slc15a3	solute carrier family 15, member 3	0.934119	3.4537	5.38854	3.25878	4.29053	4.57759	2.88224	3.91679	3.69727	1.56022	-1.25591	1.06691	2	0.0020324				1	0.00015	0.0107	0.82145	0.0805	2	0.236596
																						Rab27a	11891	Rab27a	RAB27A, member RAS oncogene family	3.34497	1.8941	4.5224	3.25382	3.94288	6.03815	2.90919	4.29674	-1.766	2.38762	-1.14698	1.5314	3				0.00050271	1	0.49795	0.0811	0.01045	5e-05	2	13.402
																						Fibin	67606	Fibin	fin bud initiation factor homolog (zebrafish)	3.23156	1.067	5.46035	3.25297	1.27436	6.23735	4.30021	3.93731	-3.02866	5.11751	-4.28478	4.8945	4		0.000616639	0.000962798	0.0353318	3	0.01485	5e-05	5e-05	0.00685	4	1.66516
																						1700017B05Rik	74211	1700017B05Rik	RIKEN cDNA 1700017B05 gene	2.9469	2.0878	4.63032	3.22167	2.02511	2.25773	2.00781	2.09688	-1.41148	2.21779	-2.28645	1.11487	2	0.0155906				1	0.0017	0.2687	0.5484	0.37205	1	0.748575
																						Spats2	72572	Spats2	spermatogenesis associated, serine-rich 2	2.52708	2.31219	4.73438	3.19122	4.26842	7.09726	5.17796	5.51455	-1.09294	2.04757	-1.10916	1.66274	2					0	0.065	0.0264	0.0062	0.014	3	16.472
																						Sfxn5	94282	Sfxn5	sideroflexin 5	2.4019	2.98417	4.18295	3.18967	3.14821	6.01525	4.09417	4.41921	1.24242	1.40171	-1.32868	1.91069	1		0.000616639	0.000962798	0.00532471	3	0.5841	5e-05	5e-05	0.0007	3	9.21654
																						Gins1	69270	Gins1	GINS complex subunit 1 (Psf1 homolog)	1.88424	2.96908	4.57306	3.14213	1.26593	1.13898	1.33753	1.24748	1.57574	1.54023	-3.61241	-1.11146	3					0	0.0785	0.1577	0.803	0.62485	0	3.00172
																						Uhrf1bp1	224648	Uhrf1bp1	UHRF1 (ICBP90) binding protein 1	2.26517	2.19945	4.90182	3.12215	3.15004	3.92448	2.9907	3.35507	-1.02988	2.22866	-1.55612	1.24585	2	0.000772111	0.000616639		0.0326166	3	5e-05	5e-05	0.0749	0.00615	3	3.11974
																						Slc38a6	625098	Slc38a6	solute carrier family 38, member 6	3.04936	1.90439	4.24221	3.06532	3.52278	3.86734	4.14999	3.84671	-1.60123	2.2276	-1.20422	1.09781	2					0	0.1989	0.45125	0.66825	0.65185	0	1.84642
																						Slc26a6	171429	Slc26a6	solute carrier family 26, member 6	3.08488	2.1745	3.90265	3.05401	5.18142	6.44372	3.91168	5.17894	-1.41866	1.79473	1.32767	1.24362	1					0	0.8118	0.94475	0.4157	0.2548	0	2.95591
																						Adcy3	104111	Adcy3	adenylate cyclase 3	1.69117	2.00867	5.31353	3.00445	2.11434	2.27684	2.80537	2.39885	1.18774	2.6453	-2.5131	1.07686	2		0.000616639			1	0.11015	5e-05	0.75865	0.26305	1	4.22614
																						Prg4	96875	Prg4	proteoglycan 4 (megakaryocyte stimulating factor, articular superficial zone protein)	1.08987	1.30761	6.48742	2.96163	0.946434	0.952667	0.971005	0.956702	1.19979	4.96128	-6.85459	1.00659	2					0	0.25785	0.18875	0.9926	0.98085	0	0.67886
																						Cyp4f16	70101	Cyp4f16	cytochrome P450, family 4, subfamily f, polypeptide 16	2.71979	1.96587	4.01405	2.8999	3.65272	5.55664	4.06091	4.42342	-1.3835	2.04186	-1.09892	1.52123	2					0	0.02105	0.81335	0.03905	0.0226	3	2.8964
																						L2hgdh	217666	L2hgdh	L-2-hydroxyglutarate dehydrogenase	3.14794	1.33338	3.94295	2.80809	4.09065	6.87181	3.67809	4.88019	-2.36087	2.95711	1.03746	1.67988	3		0.00937149	0.0215681	0.00050271	3	0.12965	0.0011	0.00205	5e-05	3	1.52231
																						9030617O03Rik	217830	9030617O03Rik	RIKEN cDNA 9030617O03 gene	2.72544	1.34985	4.1544	2.74323	2.01548	2.2406	1.09984	1.78531	-2.01906	3.07768	-2.06124	1.1117	3		0.00438004		0.00178397	2	0.79015	0.00045	0.62545	0.0002	2	3.77124
																						Neurl2	415115	Neurl2	neuralized-like 2 (Drosophila)	1.93385	1.69325	4.48229	2.70313	2.38717	2.74656	2.66079	2.59817	-1.14209	2.64715	-1.87766	1.15055	2					0	0.77115	0.6529	0.9015	0.96555	0	0.429771
																						Fam175a	70681	Fam175a	family with sequence similarity 175, member A	2.8068	1.59564	3.70108	2.70118	3.05043	3.61944	3.30688	3.32559	-1.75904	2.31949	-1.2133	1.18653	2					0	0.4417	0.0094	0.4127	0.53515	1	2.09367
																						Abcc4	239273	Abcc4	ATP-binding cassette, sub-family C (CFTR/MRP), member 4	2.5461	1.97949	3.30997	2.61185	2.99505	5.8331	3.46083	4.09633	-1.28625	1.67214	-1.10514	1.94758	2			0.000962798	0.00050271	2	0.07405	0.5539	5e-05	5e-05	2	4.20592
																						Sdsl	257635	Sdsl	serine dehydratase-like	0.80726	1.54333	5.4447	2.59843	2.60636	4.44374	2.28449	3.11153	1.91181	3.5279	-2.08901	1.70496	4	0.00613471	0.00862864		0.00625842	3	0.00055	0.001	0.0462	0.00085	4	4.94748
																						Lrmp	16970	Lrmp	lymphoid-restricted membrane protein	1.72847	2.02591	3.97681	2.57706	2.77598	2.90532	1.79979	2.4937	1.17208	1.96298	-1.43258	1.04659	1	0.000772111			0.0387087	2	5e-05	0.91775	0.8378	0.0077	2	0.382055
																						St8sia4	20452	St8sia4	ST8 alpha-N-acetyl-neuraminide alpha-2,8-sialyltransferase 4	1.93609	1.95443	3.82043	2.57032	2.34173	2.82633	1.71471	2.29426	1.00948	1.95475	-1.63145	1.20694	2	0.000772111			0.0334079	2	5e-05	0.94335	0.2717	0.00635	2	1.70516
																						Gpr160	71862	Gpr160	G protein-coupled receptor 160	2.00798	1.42403	4.27001	2.56734	1.43141	4.60692	1.23277	2.4237	-1.41006	2.99853	-2.98308	3.21845	3		0.0471646	0.0106206	0.00050271	3	0.0865	0.0079	0.00085	5e-05	3	2.22512
																						Akr1c13	27384	Akr1c13	aldo-keto reductase family 1, member C13	1.61021	1.22349	4.76323	2.53231	2.98557	5.10785	3.05665	3.71669	-1.31607	3.89314	-1.59542	1.71084	3		0.00116633		0.0229378	2	0.22755	0.0001	0.0416	0.004	3	0.516836
																						Hcst	23900	Hcst	hematopoietic cell signal transducer	1.30832	2.15934	3.88616	2.45127	1.74585	5.09109	3.12379	3.32024	1.65047	1.79969	-2.22595	2.91612	4	0.0404453				1	0.00575	0.7306	0.00715	0.08055	2	0.484375
																						Lrrc25	211228	Lrrc25	leucine rich repeat containing 25	1.70293	1.48162	4.11726	2.43394	1.42378	1.62597	0.394045	1.14793	-1.14937	2.77889	-2.89179	1.14202	2				0.00050271	1	0.065	0.0159	0.7028	5e-05	2	0.165944
																						Clec4b1	69810	Clec4b1	C-type lectin domain family 4, member b1	2.03367	1.54376	3.71845	2.43196	1.42501	2.40221	0.241185	1.35614	-1.31735	2.4087	-2.60942	1.68575	3					0	0.1862	0.39145	0.224	0.1049	0	0.135902
																						A630066F11Rik	320642	A630066F11Rik	RIKEN cDNA A630066F11 gene	2.39192	1.70921	3.17638	2.42583	3.27341	4.39346	4.7211	4.12932	-1.39943	1.85839	1.03055	1.34216	1					0	0.53475	0.9869	0.54995	0.83825	0	2.95479
																						6330416G13Rik	230279	6330416G13Rik	RIKEN cDNA 6330416G13 gene	2.12933	1.52765	3.39002	2.349	1.37759	1.92108	1.41655	1.57174	-1.39386	2.2191	-2.46084	1.39453	2					0	0.3074	0.56185	0.4979	0.43975	0	2.80615
																						Chst11	58250	Chst11	carbohydrate sulfotransferase 11	1.57814	1.61217	3.79629	2.32886	1.987	2.36864	1.61848	1.99137	1.02156	2.35477	-1.91056	1.19207	2	0.00613471	0.00310342		0.0212337	3	0.00055	0.0003	0.3008	0.00365	3	12.6052
																						Btnl9	237754	Btnl9	butyrophilin-like 9	0.656048	0.921724	5.2913	2.28969	0.364716	1.09837	1.23375	0.898942	1.40497	5.74065	-14.508	3.01157	3	0.00848543	0.000616639			2	0.0008	5e-05	0.00735	0.5816	3	0.0606359
																						Myoz1	59011	Myoz1	myozenin 1	0.630124	2.01123	4.20759	2.28298	1.71338	7.93723	3.40087	4.35049	3.19179	2.09205	-2.45573	4.63251	4	0.000772111		0.000962798	0.00050271	3	5e-05	0.0818	5e-05	5e-05	3	0.52969
																						Slc16a12	240638	Slc16a12	solute carrier family 16 (monocarboxylic acid transporters), member 12	0.816123	1.41454	4.4359	2.22219	1.5902	1.3637	0.274282	1.07606	1.73324	3.13593	-2.78953	-1.16609	3	0.000772111	0.000616639		0.00050271	3	5e-05	5e-05	0.5773	5e-05	3	6.96603
																						Il10ra	16154	Il10ra	interleukin 10 receptor, alpha	1.78329	1.39958	3.29525	2.15937	2.26899	3.30759	0.979839	2.18547	-1.27416	2.35445	-1.4523	1.45774	1				0.00050271	1	0.014	0.07175	0.05455	5e-05	2	0.82952
																						Accs	329470	Accs	1-aminocyclopropane-1-carboxylate synthase (non-functional)	2.21395	1.21494	2.8945	2.10779	2.86235	3.56445	3.2851	3.2373	-1.82228	2.38243	-1.01123	1.24529	2					0	0.64505	0.288	0.31025	0.60895	0	2.55452
																						Bub1b	12236	Bub1b	budding uninhibited by benzimidazoles 1 homolog, beta (S. cerevisiae)	1.7023	1.41038	3.20506	2.10592	1.20493	1.3359	1.68609	1.40897	-1.20698	2.27248	-2.65996	1.1087	2					0	0.00855	0.0664	0.686	0.16075	1	1.47715
																						Tk1	21877	Tk1	thymidine kinase 1	0.627318	1.08541	4.36299	2.02524	1.6118	2.71129	0.938099	1.75373	1.73023	4.01968	-2.7069	1.68215	4		0.0215361		0.0233723	2	0.0282	0.003	0.20335	0.0041	3	2.12615
																						Cd180	17079	Cd180	CD180 antigen	0.423333	1.41921	4.21978	2.02077	1.42928	1.38082	1.17046	1.32686	3.35245	2.97334	-2.95238	-1.03509	3	0.000772111	0.0285731			2	5e-05	0.0042	0.91535	0.422	2	0.296727
																						Gm13749	433315	Gm13749	predicted gene 13749	1.13236	1.16239	3.28197	1.8589	0.225438	0.333655	0.649698	0.40293	1.02653	2.82346	-14.5581	1.48003	2	0.0308333				1	0.00405	0.0696	1	0.0479	2	0.142736
																						Ccna2	12428	Ccna2	cyclin A2	1.20017	1.12672	3.15674	1.82788	1.40085	2.21515	1.80923	1.80841	-1.0652	2.80172	-2.25344	1.58128	3					0	0.0318	0.148	0.17165	0.452	1	1.26247
																						Slc46a3	71706	Slc46a3	solute carrier family 46, member 3	1.69177	1.01551	2.74711	1.81813	2.16927	2.14565	2.19605	2.17032	-1.66593	2.70515	-1.26638	-1.01101	2					0	0.34165	0.058	0.96895	0.8935	0	1.50354
																						Btk	12229	Btk	Bruton agammaglobulinemia tyrosine kinase	1.14214	1.18582	3.07856	1.80218	0.45647	0.734404	0.339705	0.510193	1.03824	2.59614	-6.74428	1.60888	3	0.00369681			0.0413301	2	0.0003	0.086	0.1797	0.00835	2	0.256146
																						Bmper	73230	Bmper	BMP-binding endothelial regulator	1.71456	0.646004	2.92016	1.76024	1.33026	4.2912	2.70325	2.7749	-2.65411	4.52035	-2.19518	3.22584	4		0.000616639	0.000962798	0.00431998	3	0.08255	5e-05	5e-05	0.00055	3	4.16697
																						Retnlg	245195	Retnlg	resistin like gamma	0.0697829	0.707015	4.45195	1.74291	1.51734	2.97486	7.02722	3.83981	10.1316	6.29682	-2.93404	1.96057	4				0.00683811	1	0.1481	0.0249	0.1176	0.00095	2	11.9685
																						Ifitm6	213002	Ifitm6	interferon induced transmembrane protein 6	1.05102	1.25514	2.67031	1.65882	2.92025	2.95071	2.71056	2.8605	1.19421	2.1275	1.0936	1.01043	1					0	0.3529	0.1347	0.97995	0.786	0	3.73366
																						Ppp1r3d	228966	Ppp1r3d	protein phosphatase 1, regulatory subunit 3D	0.754283	1.34588	2.86658	1.65558	1.81828	1.70033	1.59867	1.70576	1.78432	2.12989	-1.57653	-1.06937	3		0.000616639			1	0.1725	5e-05	0.7768	0.71535	1	2.25676
																						Tnnt1	21955	Tnnt1	troponin T1, skeletal, slow	0.643495	0.77824	3.44395	1.6219	0.467141	0.824008	0.893268	0.728139	1.2094	4.42531	-7.37241	1.76394	3		0.0242613			1	0.00825	0.00345	0.1779	0.7916	2	0.389665
																						Vav1	22324	Vav1	vav 1 oncogene	0.902486	1.30803	2.45776	1.55609	0.770886	1.18264	0.492395	0.815305	1.44936	1.87898	-3.18822	1.53413	3	0.000772111			0.00050271	2	5e-05	0.5893	0.1033	5e-05	2	0.238188
																						Glyctk	235582	Glyctk	glycerate kinase	0.575041	0.401881	3.67313	1.55002	1.44154	1.52312	0.86605	1.2769	-1.43087	9.13986	-2.54807	1.0566	2		0.000616639		0.0126005	2	0.1504	5e-05	0.79305	0.00195	2	1.209
																						Gm6484	624219	Gm6484	predicted gene 6484	0.363748	0.619751	3.57793	1.52047	0.464469	0.72898	0.400606	0.531351	1.70379	5.77316	-7.70326	1.56949	4					0	0.40665	0.24415	0.5788	0.4539	0	0.0107053
																						Cdt1	67177	Cdt1	chromatin licensing and DNA replication factor 1	0.880366	1.07497	2.41228	1.45587	0.898935	1.07336	0.758833	0.910376	1.22105	2.24404	-2.68349	1.19404	2	0.0317451				1	0.0042	0.0585	0.5985	0.1438	1	0.385341
																						Gm4285	100043189	Gm4285	predicted gene 4285	0.957007	0.787195	2.52546	1.42322	2.81081	3.03567	3.78988	3.21212	-1.21572	3.20817	1.11299	1.08	1					0	0.0775	0.03905	0.7662	0.2186	1	0.596781
																						Bst1	12182	Bst1	bone marrow stromal cell antigen 1	0.740942	0.8447	2.62734	1.40433	2.52607	2.46577	1.10072	2.03085	1.14004	3.11038	-1.04009	-1.02445	1	0.0305317	0.0285731		0.000953724	3	0.004	0.0042	0.9238	0.0001	3	0.260532
																						Fcgr1	14129	Fcgr1	Fc receptor, IgG, high affinity I	1.31048	0.777964	2.11056	1.39967	1.18854	0.842934	0.0819165	0.704464	-1.68451	2.71293	-1.77576	-1.41	3				0.000953724	1	0.7003	0.03335	0.32215	0.0001	2	0.251009
																						Mcph1	244329	Mcph1	microcephaly, primary autosomal recessive 1	1.16672	0.59103	2.42107	1.39294	0.888657	1.00957	0.811027	0.903083	-1.97405	4.09635	-2.72441	1.13606	3		0.044119			1	0.7987	0.00725	0.8332	0.75075	1	3.81894
																						Abhd1	57742	Abhd1	abhydrolase domain containing 1	1.19304	0.73784	2.18497	1.37195	2.43321	2.12323	2.56233	2.37292	-1.61694	2.96131	1.11361	-1.14599	2					0	0.7697	0.37245	0.88925	0.7427	0	0.497918
																						Il20rb	213208	Il20rb	interleukin 20 receptor beta	1.06407	0.74111	2.25384	1.35301	0.868908	1.71605	1.91327	1.49941	-1.43578	3.04117	-2.59388	1.97495	3					0	0.1257	0.0229	0.0257	0.53855	2	0.146968
																						Clec4d	17474	Clec4d	C-type lectin domain family 4, member d	0.206197	0.851039	2.85814	1.30513	0.220765	0.425716	0.576333	0.407604	4.12731	3.35842	-12.9466	1.92837	4					0	0.0136	0.02135	1	0.37005	2	0.212365
																						Ung	22256	Ung	uracil DNA glycosylase	0.850824	0.6675	2.33561	1.28464	0.385308	0.650637	0.26042	0.432122	-1.27464	3.49903	-6.06165	1.68861	3		0.0469606		0.0327737	2	0.0741	0.00785	0.15785	0.0062	2	1.20809
																						Apold1	381823	Apold1	apolipoprotein L domain containing 1	0.834614	0.670573	2.27246	1.25922	1.70477	1.73538	2.14709	1.86241	-1.24463	3.38884	-1.333	1.01795	1		0.00116633			1	0.1202	0.0001	0.9351	0.1828	1	0.324736
																						Kcnb1	16500	Kcnb1	potassium voltage gated channel, Shab-related subfamily, member 1	0.742685	0.72911	2.15386	1.20855	1.72981	1.50296	1.34708	1.52661	-1.01862	2.95409	-1.24514	-1.15094	1	0.0390606	0.0176387			2	0.0055	0.00235	0.5315	0.51555	2	29.73
																						Syn2	20965	Syn2	synapsin II	0.513528	0.963363	2.11203	1.19631	0.899088	3.06117	1.29802	1.75276	1.87597	2.19235	-2.34907	3.40475	4			0.00567148	0.00050271	2	0.22165	0.01885	0.0004	5e-05	3	56.7431
																						Ccnb2	12442	Ccnb2	cyclin B2	0.490439	0.758978	2.26361	1.17101	0.309027	1.08365	0.294461	0.562379	1.54755	2.98244	-7.32494	3.50665	4	0.0101949		0.0172052	0.0143867	3	0.001	0.0634	0.00155	0.0023	3	0.328328
																						Dbf4	27214	Dbf4	DBF4 homolog (S. cerevisiae)	0.699829	0.667222	2.02692	1.13132	1.42864	2.06492	1.81502	1.76952	-1.04887	3.03785	-1.41878	1.44538	1					0	0.01715	0.022	0.1801	0.4592	2	0.577044
																						Sel1l3	231238	Sel1l3	sel-1 suppressor of lin-12-like 3 (C. elegans)	0.160533	0.472524	2.73664	1.12323	0.913389	1.02676	0.536555	0.82557	2.94347	5.79154	-2.99614	1.12413	3	0.000772111	0.000616639		0.0133727	3	5e-05	5e-05	0.6293	0.0021	3	15.7228
																						Nog	18121	Nog	noggin	0.621703	0.672123	1.87498	1.05627	0.125089	0.343129	0.0841418	0.18412	1.0811	2.78964	-14.9891	2.74307	3	0.0454917				1	0.00665	0.09785	1	1	1	4.02649
																						Frrs1	20321	Frrs1	ferric-chelate reductase 1	0.3864	0.663967	2.04575	1.03204	1.76757	2.90244	1.64491	2.10498	1.71834	3.0811	-1.15738	1.64205	3	0.00613471			0.00532471	2	0.00055	0.01845	0.0366	0.0007	4	0.474615
																						Galnt6	207839	Galnt6	UDP-N-acetyl-alpha-D-galactosamine:polypeptide N-acetylgalactosaminyltransferase 6	0.216327	0.73533	2.01525	0.988967	0.0714715	0.193353	0.145057	0.136627	3.39916	2.7406	-28.1965	2.70531	4	0.000772111				1	5e-05	0.01185	1	1	2	0.400214
																						Dnajc6	72685	Dnajc6	DnaJ (Hsp40) homolog, subfamily C, member 6	0.273367	0.762365	1.74205	0.925926	0.224057	0.353363	0.0732663	0.216896	2.78879	2.28505	-7.77501	1.57711	4	0.000772111				1	5e-05	0.31365	1	1	1	45.3914
																						Olfr920	258783	Olfr920	olfactory receptor 920	0.560739	0.533945	1.60552	0.900068	0.457914	1.29738	2.25482	1.3367	-1.05018	3.0069	-3.50616	2.83324	3				0.0327737	1	0.0215	0.0705	0.00895	0.0062	3	1.69453
																						Gm7932	666105	Gm7932	predicted gene 7932	0.685168	0.758505	1.25463	0.899434	0.497053	1.16073	0.105933	0.587904	1.10704	1.65408	-2.52414	2.33522	3	0.0234197			0.00050271	2	0.00285	0.5012	0.0727	5e-05	2	0.0483898
																						1700056E22Rik	73363	1700056E22Rik	RIKEN cDNA 1700056E22 gene	0.243127	0.337317	2.05189	0.877445	0.639451	0.610329	0.82124	0.69034	1.38741	6.08298	-3.20883	-1.04772	2		0.0108204			1	0.07415	0.0013	0.91395	0.34825	1	0.253454
																						Upb1	103149	Upb1	ureidopropionase, beta	0.930883	0.166575	1.38098	0.826144	1.97063	2.34664	0.740838	1.68603	-5.58836	8.29039	1.42698	1.19081	2	0.029061	0.00310342		0.00216198	3	0.00375	0.0003	0.58605	0.00025	3	1.21107
																						9630013D21Rik	319743	9630013D21Rik	RIKEN cDNA 9630013D21 gene	0.475328	0.335035	1.45871	0.756358	0.210291	0.564543	0.194793	0.323209	-1.41874	4.35391	-6.93663	2.68458	3		0.00354399		0.0065499	2	0.3099	0.00035	0.00915	0.0009	3	0.0886161
																						Fggy	75578	Fggy	FGGY carbohydrate kinase domain containing	0.456184	0.531586	1.26256	0.750108	1.32754	1.54483	0.438164	1.10351	1.16529	2.37507	1.05147	1.16368	1				0.00050271	1	0.02075	0.2825	0.64775	5e-05	2	0.374493
																						Ccdc152	100039139	Ccdc152	coiled-coil domain containing 152	0.574346	0.354569	1.22263	0.717184	1.01754	1.8679	2.07063	1.65203	-1.61984	3.44822	-1.20156	1.83571	3					0	0.9794	0.06115	0.11375	0.6893	0	0.0518438
																						Prg2	19074	Prg2	proteoglycan 2, bone marrow	0.0516884	0.280705	1.78452	0.705638	0.0567205	0.0216986	0.899789	0.326069	5.43072	6.35727	-31.4616	-2.61401	4		0.0422047			1	1	0.00685	1	0.2278	1	1.03165
																						Hgf	15234	Hgf	hepatocyte growth factor	0.251385	0.361457	1.47453	0.695791	0.122339	0.417146	0.118965	0.219483	1.43786	4.07941	-12.0529	3.40976	3		0.00516352			1	0.032	0.00055	1	1	2	4.32587
																						Hist1h4c	319155	Hist1h4c	histone cluster 1, H4c	0.274325	0.292587	1.2588	0.608571	1.20308	1.36813	0.442311	1.00451	1.06657	4.30232	-1.04631	1.13718	1					0	1	0.2026	0.84965	0.10615	0	0.665302
																						Hapln4	330790	Hapln4	hyaluronan and proteoglycan link protein 4	0.120955	0.550682	1.15292	0.608186	0.0600567	0.166948	0.093785	0.10693	4.55277	2.09362	-19.1972	2.77985	4	0.0119278	0.003993			2	0.0012	0.0004	1	1	2	24.8223
																						Vwa3a	233813	Vwa3a	von Willebrand factor A domain containing 3A	0.232115	0.274137	0.97546	0.493904	0.60661	1.30066	2.21468	1.37398	1.18104	3.5583	-1.60805	2.14416	3	0.029061	0.0257144	0.0402568	0.00398348	4	0.00375	0.0037	0.00455	0.0005	4	0.0694711
																						Kcnc2	268345	Kcnc2	potassium voltage gated channel, Shaw-related subfamily, member 2	0.204864	0.153858	1.04552	0.468081	0.157854	1.39681	0.115269	0.556644	-1.33152	6.79537	-6.62336	8.84877	3		0.000616639	0.000962798	0.00050271	3	1	5e-05	5e-05	5e-05	3	5.52579
																						Prlr	19116	Prlr	prolactin receptor	0.126859	0.0909845	0.847069	0.354971	0.0797409	0.15446	0.0406863	0.091629	-1.3943	9.31003	-10.6228	1.93702	3		0.000616639			1	1	5e-05	1	1	1	0.757076
																							Genes with very high or N/A fold-change due to FPKM values (0 or close to 0).
																						Cacng5	140723	Cacng5	calcium channel, voltage-dependent, gamma subunit 5	0.00618873	0.0107037	0.639206		0.0321438	0.0110497	0.0365186		1.72955	59.7182	-19.8858	-2.90902			0.00673002			1	1	0.00075	1	1	1	6.85944
																						Fam110c	104943	Fam110c	family with sequence similarity 110, member C	0.109498	1.11317	2.03871		0.665618	1.73443	0.267594		10.166	1.83145	-3.06288	2.60574		0.0123165	0.00116633	0.0489498	0.00050271	4	0.00125	0.0001	0.0059	5e-05	4	0.00780251
																						Gm3386	100041521	Gm3386	cytochrome c oxidase, subunit VIIc pseudogene	0	0.183709	1.34851		0	0.35942	0.703793		#DIV/0!	7.34048	#DIV/0!	#DIV/0!							1	1	1	1	0	1.52269
																						Hist1h2bj	319183	Hist1h2bj	histone cluster 1, H2bj	0	0.385068	1.04624		0.172119	0	0		#DIV/0!	2.71703	-6.0786	#DIV/0!							1	0.26305	1	1	0	3.88983
																						Mmrn1	70945	Mmrn1	multimerin 1	0.278112	0.519482	2.0046		0.0100942	0.059024	0.0224347		1.86789	3.85884	-198.589	5.84732			0.0433486			1	0.04045	0.0071	1	1	2	0.0602299
																						Popdc3	78977	Popdc3	popeye domain containing 3	0.0209584	0.304322	2.63512		0.0134745	0.00974628	0.0127496		14.5203	8.65899	-195.564	-1.38252			0.000616639			1	1	5e-05	1	1	1	21.2666
																						Mir703	735265	Mir703	microRNA 703	1902.24	1205.64	2828.85	1978.91	1724.99	2332.09	1997.44	2018.18	-1.57778	2.34635	-1.63992	1.35194							0.41045	0.5334	0.38035	0.54375	0	954.389
																						Trim67	330863	Trim67	tripartite motif-containing 67	0.178501	0.428542	0.992545		0.00171338	0.00767625	0.00179526		2.40079	2.3161	-579.292	4.48019		0.000772111				1	5e-05	0.0114	1	1	2	12.9048
[truncated: 6 more columns]
